# Supplementary material for: In Situ Synthesis of Covalent Organic Frameworks Inside Cells for Triggering Ferroptosis and Immunotherapy
Source: Adv Mater. 2026 Feb 17;38(16):e10663. doi: 10.1002/adma.202510663 (PMC12994315; doi:10.1002/adma.202510663)
Supplement: Supplementary file 2 — Supporting File 2: adma72471‐sup‐0002‐Data.zip. [file ADMA-38-e10663-s002.zip]

Archive with 1 entries (1 files):
- 2361348.cif
