# Supplementary material for: In Situ Synthesis of Covalent Organic Frameworks Inside Cells for Triggering Ferroptosis and Immunotherapy
Source: Adv Mater. 2026 Feb 17;38(16):e10663. doi: 10.1002/adma.202510663 (PMC12994315; doi:10.1002/adma.202510663)
Supplement: Supplementary file 2 — Supporting File 2: adma72471‐sup‐0002‐Data.zip. [file ADMA-38-e10663-s002.zip › 2361348.cif]

####################################################################### 
# 
# This file contains crystal structure data downloaded from the 
# Cambridge Structural Database (CSD) hosted by the Cambridge 
# Crystallographic Data Centre (CCDC).
# 
# Full information about CCDC data access policies and citation 
# guidelines are available at http://www.ccdc.cam.ac.uk/access/V1 
# 
# Audit and citation data items may have been added by the CCDC. 
# Please retain this information to preserve the provenance of 
# this file and to allow appropriate attribution of the data. 
# 
#######################################################################

data_exp_2150
_database_code_depnum_ccdc_archive 'CCDC 2361348'
loop_
_audit_author_name
_audit_author_address
'Qun Guan'
;University of Macau
Macau
;
_audit_update_record             
;
2024-06-08 deposited with the CCDC.	2025-05-06 downloaded from the CCDC.
;
_audit_creation_date             2024-01-08
_audit_creation_method           
;
  Olex2 1.2
  (compiled Apr 23 2013 17:54:37, GUI svn.r4466)
;
_chemical_name_common            ?
_chemical_name_systematic        
(1E,1'E)-1,1'-(2,5-dimethoxy-1,4-phenylene)bis(N-phenylmethanimine)
_chemical_formula_moiety         'C22 H20 N2 O2'
_chemical_formula_sum            'C22 H20 N2 O2'
_chemical_formula_weight         344.40
_chemical_melting_point          ?
_chemical_oxdiff_formula         'C1 H1 N1 O1'
loop_
_atom_type_symbol
_atom_type_description
_atom_type_scat_dispersion_real
_atom_type_scat_dispersion_imag
_atom_type_scat_source
C C 0.0181 0.0091 'International Tables Vol C Tables 4.2.6.8 and 6.1.1.4'
H H 0.0000 0.0000 'International Tables Vol C Tables 4.2.6.8 and 6.1.1.4'
N N 0.0311 0.0180 'International Tables Vol C Tables 4.2.6.8 and 6.1.1.4'
O O 0.0492 0.0322 'International Tables Vol C Tables 4.2.6.8 and 6.1.1.4'

_space_group_crystal_system      monoclinic
_space_group_IT_number           14
_space_group_name_H-M_alt        'P 1 21/c 1'
_space_group_name_Hall           '-P 2ybc'
loop_
_space_group_symop_id
_space_group_symop_operation_xyz
1 'x, y, z'
2 '-x, y+1/2, -z+1/2'
3 '-x, -y, -z'
4 'x, -y-1/2, z-1/2'

_cell_length_a                   16.7985(15)
_cell_length_b                   4.3092(3)
_cell_length_c                   13.3094(12)
_cell_angle_alpha                90.00
_cell_angle_beta                 111.737(11)
_cell_angle_gamma                90.00
_cell_volume                     894.94(13)
_cell_formula_units_Z            2
_cell_measurement_reflns_used    1335
_cell_measurement_temperature    208(20)
_cell_measurement_theta_max      70.3280
_cell_measurement_theta_min      10.6550
_exptl_absorpt_coefficient_mu    0.658
_exptl_absorpt_correction_T_max  1.00000
_exptl_absorpt_correction_T_min  0.77779
_exptl_absorpt_correction_type   multi-scan
_exptl_absorpt_process_details   
;
CrysAlisPro 1.171.40.84a (Rigaku Oxford Diffraction, 2020)
Empirical absorption correction using spherical harmonics,
implemented in SCALE3 ABSPACK scaling algorithm.
;
_exptl_crystal_colour            'clear light yellow'
_exptl_crystal_density_diffrn    1.278
_exptl_crystal_density_meas      ?
_exptl_crystal_density_method    'not measured'
_exptl_crystal_description       needle
_exptl_crystal_F_000             364
_exptl_crystal_size_max          0.39
_exptl_crystal_size_mid          0.08
_exptl_crystal_size_min          0.02
_exptl_special_details           
;
 ? 
;
_diffrn_reflns_av_R_equivalents  0.0294
_diffrn_reflns_av_unetI/netI     0.0340
_diffrn_reflns_limit_h_max       19
_diffrn_reflns_limit_h_min       -20
_diffrn_reflns_limit_k_max       5
_diffrn_reflns_limit_k_min       -4
_diffrn_reflns_limit_l_max       16
_diffrn_reflns_limit_l_min       -14
_diffrn_reflns_number            3325
_diffrn_reflns_theta_full        70.61
_diffrn_reflns_theta_max         70.62
_diffrn_reflns_theta_min         5.67
_diffrn_ambient_environment      N~2~
_diffrn_ambient_temperature      208(20)
_diffrn_detector                 'CCD plate'
_diffrn_detector_area_resol_mean 16.0793
_diffrn_detector_type            Eos
_diffrn_measured_fraction_theta_full 0.9962
_diffrn_measured_fraction_theta_max 0.9705
_diffrn_measurement_details      
;
List of Runs (angles in degrees, time in seconds):

  # Type    Start    End  Width  t~exp~   \w     \q     \k     \f   Frames
#--------------------------------------------------------------------------
  1  \w    -54.00 -27.00   1.00    1.00    --    0.00 -58.00-113.00   27
  2  \w    -21.00  19.00   1.00    1.00    --    0.00 -58.00-113.00   40
  3  \w     -9.00  74.00   1.00    1.00    --   54.00 -58.00-113.00   83
  4  \w     34.00  82.00   1.00    1.00    --   54.00  58.00  28.00   48
  5  \w     58.00 128.00   1.00    1.00    --  108.00 -58.00-113.00   70
  6  \w     87.00 175.00   1.00    1.00    --  108.00  58.00  28.00   88
  7  \w    -21.00   4.00   1.00    1.00    --    0.00 -77.00-180.00   25
  8  \w     -9.00  40.00   1.00    1.00    --    0.00  58.00  28.00   49
  9  \w     55.00 105.00   1.00    1.00    --   54.00-125.00-120.00   50
 10  \w     35.00 113.00   1.00    1.00    --   54.00  57.00-150.00   78
 11  \w     31.00  93.00   1.00    1.00    --   54.00 -99.00  90.00   62
 12  \w     76.00 107.00   1.00    1.00    --  108.00  25.00 120.00   31
 13  \w    104.00 158.00   1.00    1.00    --  108.00  77.00 -30.00   54
 14  \w     37.00  90.00   1.00    1.00    --  108.00 -91.00 150.00   53
 15  \w     75.00 107.00   1.00    1.00    --  108.00 -91.00 -60.00   32
 16  \w     41.00  77.00   1.00    1.00    --  108.00 -91.00 -90.00   36
 17  \w    115.00 165.00   1.00    1.00    --  108.00  25.00 120.00   50
 18  \w     62.00 145.00   1.00    1.00    --  108.00 178.00-180.00   83
;
_diffrn_measurement_device       'four-circle diffractometer'
_diffrn_measurement_device_type  'SuperNova, Dual, Cu at home/near, Eos'
_diffrn_measurement_method       '\w scans'
_diffrn_orient_matrix_type       
'CrysAlisPro convention (1999,Acta A55,543-557)'
_diffrn_orient_matrix_UB_11      0.0660181000
_diffrn_orient_matrix_UB_12      -0.1803449000
_diffrn_orient_matrix_UB_13      0.0940870000
_diffrn_orient_matrix_UB_21      0.0732936000
_diffrn_orient_matrix_UB_22      0.1659656000
_diffrn_orient_matrix_UB_23      -0.0216095000
_diffrn_orient_matrix_UB_31      -0.0009348000
_diffrn_orient_matrix_UB_32      0.2603751000
_diffrn_orient_matrix_UB_33      0.0789048000
_diffrn_oxdiff_digest_frames     
;
013bd1801bf2b3aa969e082eda928cd26a00028edb5
;
_diffrn_oxdiff_digest_hkl        
;
01ecf1437e8d68fb316ea5ad2bb3dcf2bcab6f
;
_diffrn_radiation_monochromator  mirror
_diffrn_radiation_probe          x-ray
_diffrn_radiation_type           'Cu K\a'
_diffrn_radiation_wavelength     1.54184
_diffrn_source                   'micro-focus sealed X-ray tube'
_diffrn_source_type              'SuperNova (Cu) X-ray Source'
_diffrn_standards_decay_%        ?
_diffrn_standards_interval_count ?
_diffrn_standards_interval_time  ?
_diffrn_standards_number         ?
_reflns_number_gt                1294
_reflns_number_total             1666
_reflns_odcompleteness_completeness 99.62
_reflns_odcompleteness_iscentric 1
_reflns_odcompleteness_theta     66.97
_reflns_threshold_expression     >2sigma(I)
_computing_cell_refinement       'CrysAlisPro 1.171.40.84a (Rigaku OD, 2020)'
_computing_data_collection       'CrysAlisPro 1.171.40.84a (Rigaku OD, 2020)'
_computing_data_reduction        'CrysAlisPro 1.171.40.84a (Rigaku OD, 2020)'
_computing_molecular_graphics    
;
O. V. Dolomanov, L. J. Bourhis, R. J. Gildea, J. A. K. Howard and H. Puschmann,
OLEX2: a complete structure solution, refinement and analysis program.
J. Appl. Cryst. (2009). 42, 339-341.
;
_computing_publication_material  
;
O. V. Dolomanov, L. J. Bourhis, R. J. Gildea, J. A. K. Howard and H. Puschmann,
OLEX2: a complete structure solution, refinement and analysis program.
J. Appl. Cryst. (2009). 42, 339-341.
;
_computing_structure_refinement  
;
XL, G.M. Sheldrick, Acta Cryst.
(2008). A64, 112-122
;
_computing_structure_solution    
;
XS, G.M. Sheldrick, Acta Cryst.
(2008). A64, 112-122
;
_refine_diff_density_max         0.195
_refine_diff_density_min         -0.199
_refine_diff_density_rms         0.046
_refine_ls_extinction_coef       0.015(2)
_refine_ls_extinction_expression Fc^*^=kFc[1+0.001xFc^2^\l^3^/sin(2\q)]^-1/4^
_refine_ls_extinction_method     SHELXL
_refine_ls_goodness_of_fit_ref   1.037
_refine_ls_hydrogen_treatment    mixed
_refine_ls_matrix_type           full
_refine_ls_number_parameters     120
_refine_ls_number_reflns         1666
_refine_ls_number_restraints     0
_refine_ls_R_factor_all          0.0585
_refine_ls_R_factor_gt           0.0462
_refine_ls_restrained_S_all      1.037
_refine_ls_shift/su_max          0.003
_refine_ls_shift/su_mean         0.000
_refine_ls_structure_factor_coef Fsqd
_refine_ls_weighting_details     
'calc w=1/[\s^2^(Fo^2^)+(0.0894P)^2^+0.0684P] where P=(Fo^2^+2Fc^2^)/3'
_refine_ls_weighting_scheme      calc
_refine_ls_wR_factor_gt          0.1321
_refine_ls_wR_factor_ref         0.1482
_refine_special_details          
;
 Refinement of F^2^ against ALL reflections.  The weighted R-factor wR and 
 goodness of fit S are based on F^2^, conventional R-factors R are based 
 on F, with F set to zero for negative F^2^. The threshold expression of 
 F^2^ > 2sigma(F^2^) is used only for calculating R-factors(gt) etc. and is 
 not relevant to the choice of reflections for refinement.  R-factors based 
 on F^2^ are statistically about twice as large as those based on F, and R- 
 factors based on ALL data will be even larger. 
;
_olex2_refinement_description    
;
1. Fixed Uiso
 At 1.2 times of:
  All C(H) groups
 At 1.5 times of:
  All C(H,H,H) groups
2.a Aromatic/amide H refined with riding coordinates:
 C2(H2), C3(H3), C4(H4), C5(H5), C6(H6), C8(H8), C10(H10)
2.b Idealised Me refined as rotating group:
 C7(H7A,H7B,H7C)
;
_atom_sites_solution_hydrogens   geom
_atom_sites_solution_primary     direct
_atom_sites_solution_secondary   difmap
loop_
_atom_site_label
_atom_site_type_symbol
_atom_site_fract_x
_atom_site_fract_y
_atom_site_fract_z
_atom_site_U_iso_or_equiv
_atom_site_adp_type
_atom_site_occupancy
_atom_site_symmetry_multiplicity
_atom_site_calc_flag
_atom_site_refinement_flags
_atom_site_disorder_assembly
_atom_site_disorder_group
C1 C 0.77560(10) 0.4943(4) 0.74676(13) 0.0406(4) Uani 1 1 d . . .
C2 C 0.80974(12) 0.5189(5) 0.85855(15) 0.0542(5) Uani 1 1 d . . .
H2 H 0.7776 0.4500 0.8999 0.065 Uiso 1 1 calc R . .
C3 C 0.89069(13) 0.6437(6) 0.90996(18) 0.0675(7) Uani 1 1 d . . .
H3 H 0.9145 0.6545 0.9867 0.081 Uiso 1 1 calc R . .
C4 C 0.93666(13) 0.7520(6) 0.8509(2) 0.0682(7) Uani 1 1 d . . .
H4 H 0.9919 0.8398 0.8866 0.082 Uiso 1 1 calc R . .
C5 C 0.90274(13) 0.7331(5) 0.7405(2) 0.0627(6) Uani 1 1 d . . .
H5 H 0.9346 0.8084 0.6997 0.075 Uiso 1 1 calc R . .
C6 C 0.82204(12) 0.6047(5) 0.68736(16) 0.0499(5) Uani 1 1 d . . .
H6 H 0.7989 0.5928 0.6106 0.060 Uiso 1 1 calc R . .
C7 C 0.38263(11) 0.3935(4) 0.64895(14) 0.0461(5) Uani 1 1 d . . .
H7A H 0.4187 0.2782 0.7131 0.069 Uiso 1 1 calc R . .
H7B H 0.3285 0.4485 0.6563 0.069 Uiso 1 1 calc R . .
H7C H 0.4124 0.5830 0.6419 0.069 Uiso 1 1 calc R . .
C8 C 0.67197(10) 0.2095(4) 0.61412(13) 0.0369(4) Uani 1 1 d . . .
H8 H 0.7154 0.1572 0.5874 0.044 Uiso 1 1 calc R . .
C9 C 0.58442(10) 0.0973(4) 0.55679(12) 0.0340(4) Uani 1 1 d . . .
C10 C 0.51763(10) 0.2024(4) 0.58631(12) 0.0348(4) Uani 1 1 d . . .
H10 H 0.5296 0.3420 0.6453 0.042 Uiso 1 1 calc R . .
C11 C 0.43421(10) 0.1067(4) 0.53105(12) 0.0341(4) Uani 1 1 d . . .
N1 N 0.69102(8) 0.3752(4) 0.69866(11) 0.0411(4) Uani 1 1 d . . .
O1 O 0.36565(7) 0.2054(3) 0.55518(9) 0.0435(4) Uani 1 1 d . . .

loop_
_atom_site_aniso_label
_atom_site_aniso_U_11
_atom_site_aniso_U_22
_atom_site_aniso_U_33
_atom_site_aniso_U_23
_atom_site_aniso_U_13
_atom_site_aniso_U_12
C1 0.0326(8) 0.0401(9) 0.0446(9) -0.0041(7) 0.0091(7) 0.0008(7)
C2 0.0468(11) 0.0638(12) 0.0465(10) -0.0074(9) 0.0108(8) -0.0054(9)
C3 0.0513(12) 0.0800(16) 0.0533(12) -0.0135(11) -0.0017(10) -0.0039(11)
C4 0.0364(10) 0.0724(15) 0.0814(16) -0.0134(12) 0.0051(11) -0.0088(10)
C5 0.0433(11) 0.0650(13) 0.0783(16) -0.0038(11) 0.0210(11) -0.0099(9)
C6 0.0430(10) 0.0519(11) 0.0518(11) -0.0019(8) 0.0139(8) -0.0032(8)
C7 0.0537(11) 0.0453(10) 0.0465(10) -0.0084(8) 0.0270(9) -0.0011(8)
C8 0.0354(9) 0.0382(8) 0.0360(9) 0.0015(7) 0.0120(7) 0.0016(7)
C9 0.0364(8) 0.0327(8) 0.0313(8) 0.0029(6) 0.0107(7) 0.0007(6)
C10 0.0405(9) 0.0332(8) 0.0295(8) -0.0015(6) 0.0114(7) -0.0001(6)
C11 0.0370(8) 0.0332(8) 0.0331(8) 0.0039(6) 0.0142(7) 0.0036(6)
N1 0.0364(8) 0.0464(8) 0.0384(8) -0.0016(6) 0.0114(6) -0.0034(6)
O1 0.0370(7) 0.0517(7) 0.0439(7) -0.0108(5) 0.0174(5) 0.0007(5)

_geom_special_details            
;
 All esds (except the esd in the dihedral angle between two l.s. planes) 
 are estimated using the full covariance matrix.  The cell esds are taken 
 into account individually in the estimation of esds in distances, angles 
 and torsion angles; correlations between esds in cell parameters are only 
 used when they are defined by crystal symmetry.  An approximate (isotropic) 
 treatment of cell esds is used for estimating esds involving l.s. planes. 
;
loop_
_geom_bond_atom_site_label_1
_geom_bond_atom_site_label_2
_geom_bond_distance
_geom_bond_site_symmetry_2
_geom_bond_publ_flag
C1 C2 1.386(2) . ?
C1 C6 1.384(3) . ?
C1 N1 1.421(2) . ?
C2 H2 0.9500 . ?
C2 C3 1.385(3) . ?
C3 H3 0.9500 . ?
C3 C4 1.371(3) . ?
C4 H4 0.9500 . ?
C4 C5 1.368(3) . ?
C5 H5 0.9500 . ?
C5 C6 1.391(3) . ?
C6 H6 0.9500 . ?
C7 H7A 0.9800 . ?
C7 H7B 0.9800 . ?
C7 H7C 0.9800 . ?
C7 O1 1.425(2) . ?
C8 H8 0.9500 . ?
C8 C9 1.466(2) . ?
C8 N1 1.269(2) . ?
C9 C10 1.394(2) . ?
C9 C11 1.402(2) 3_656 ?
C10 H10 0.9500 . ?
C10 C11 1.382(2) . ?
C11 C9 1.402(2) 3_656 ?
C11 O1 1.3729(19) . ?

loop_
_geom_angle_atom_site_label_1
_geom_angle_atom_site_label_2
_geom_angle_atom_site_label_3
_geom_angle
_geom_angle_site_symmetry_1
_geom_angle_site_symmetry_3
_geom_angle_publ_flag
C2 C1 N1 117.27(16) . . ?
C6 C1 C2 119.34(16) . . ?
C6 C1 N1 123.23(15) . . ?
C1 C2 H2 120.0 . . ?
C3 C2 C1 120.0(2) . . ?
C3 C2 H2 120.0 . . ?
C2 C3 H3 119.8 . . ?
C4 C3 C2 120.5(2) . . ?
C4 C3 H3 119.8 . . ?
C3 C4 H4 120.1 . . ?
C5 C4 C3 119.77(19) . . ?
C5 C4 H4 120.1 . . ?
C4 C5 H5 119.7 . . ?
C4 C5 C6 120.6(2) . . ?
C6 C5 H5 119.7 . . ?
C1 C6 C5 119.73(19) . . ?
C1 C6 H6 120.1 . . ?
C5 C6 H6 120.1 . . ?
H7A C7 H7B 109.5 . . ?
H7A C7 H7C 109.5 . . ?
H7B C7 H7C 109.5 . . ?
O1 C7 H7A 109.5 . . ?
O1 C7 H7B 109.5 . . ?
O1 C7 H7C 109.5 . . ?
C9 C8 H8 119.3 . . ?
N1 C8 H8 119.3 . . ?
N1 C8 C9 121.46(15) . . ?
C10 C9 C8 120.21(14) . . ?
C10 C9 C11 118.94(14) . 3_656 ?
C11 C9 C8 120.80(14) 3_656 . ?
C9 C10 H10 119.5 . . ?
C11 C10 C9 121.07(15) . . ?
C11 C10 H10 119.5 . . ?
C10 C11 C9 119.99(14) . 3_656 ?
O1 C11 C9 116.21(14) . 3_656 ?
O1 C11 C10 123.78(14) . . ?
C8 N1 C1 118.96(14) . . ?
C11 O1 C7 117.89(13) . . ?

loop_
_geom_torsion_atom_site_label_1
_geom_torsion_atom_site_label_2
_geom_torsion_atom_site_label_3
_geom_torsion_atom_site_label_4
_geom_torsion
_geom_torsion_site_symmetry_1
_geom_torsion_site_symmetry_2
_geom_torsion_site_symmetry_3
_geom_torsion_site_symmetry_4
_geom_torsion_publ_flag
C1 C2 C3 C4 1.9(4) . . . . ?
C2 C1 C6 C5 1.2(3) . . . . ?
C2 C1 N1 C8 -145.47(18) . . . . ?
C2 C3 C4 C5 -0.8(4) . . . . ?
C3 C4 C5 C6 -0.1(4) . . . . ?
C4 C5 C6 C1 -0.1(3) . . . . ?
C6 C1 C2 C3 -2.1(3) . . . . ?
C6 C1 N1 C8 39.1(3) . . . . ?
C8 C9 C10 C11 177.97(13) . . . . ?
C9 C8 N1 C1 -175.90(14) . . . . ?
C9 C10 C11 C9 -0.5(3) . . . 3_656 ?
C9 C10 C11 O1 -178.99(14) . . . . ?
C9 C11 O1 C7 175.21(14) 3_656 . . . ?
C10 C11 O1 C7 -6.3(2) . . . . ?
C11 C9 C10 C11 0.5(3) 3_656 . . . ?
N1 C1 C2 C3 -177.67(19) . . . . ?
N1 C1 C6 C5 176.53(18) . . . . ?
N1 C8 C9 C10 8.0(2) . . . . ?
N1 C8 C9 C11 -174.60(15) . . . 3_656 ?

_oxdiff_exptl_absorpt_empirical_details 
;
Empirical correction (ABSPACK) includes:
- Absorption correction using spherical harmonics
- Frame scaling
;
_oxdiff_exptl_absorpt_empirical_full_max 1.394
_oxdiff_exptl_absorpt_empirical_full_min 0.204
loop_
_refln_index_h
_refln_index_k
_refln_index_l
_refln_F_squared_meas
_refln_F_squared_sigma
2 0 0 46.34 1.58
3 0 0 0.26 0.41
4 0 0 3309.97 39.85
6 0 0 39.82 1.83
7 0 0 1631.6 22.17
8 0 0 795.22 13.73
9 0 0 126.58 5.18
10 0 0 684 14.89
11 0 0 5.28 1.54
12 0 0 6.89 1.82
-13 0 0 3.79 2.37
13 0 0 -0.65 1.52
-14 0 0 6.94 3.11
-15 0 0 142.37 11.53
-16 0 0 122.41 10.45
-17 0 0 15.79 3.73
-18 0 0 -1.39 1.39
-19 0 0 87.87 5.96
0 1 0 0.1 0.65
1 -1 0 1193.21 14.38
1 1 0 1191.97 14.48
1 1 0 1195.66 17.17
-2 1 0 3015.03 37.59
-2 -1 0 2960.57 35.94
2 1 0 2966.21 35.62
-2 1 0 3009.04 36.27
-3 -1 0 5504.54 65.31
3 1 0 5521.71 61.69
-3 1 0 5541.21 65.92
-3 1 0 5515.03 65.19
4 -1 0 1.39 0.55
-4 1 0 1.8 0.9
-4 1 0 2.94 1.09
-4 -1 0 4.37 1.05
-5 1 0 59.54 4.13
5 -1 0 54.05 2.23
-5 -1 0 58.88 3.87
6 -1 0 1890.96 23.62
7 -1 0 1985.41 24.7
8 -1 0 107.64 3.42
9 -1 0 21.96 1.76
10 -1 0 770.48 13.91
11 -1 0 17.05 1.97
-12 1 0 663.26 24.36
-12 1 0 648.4 22.11
-12 -1 0 634.37 23.19
12 -1 0 664.55 15.18
-13 -1 0 282.99 15.59
13 -1 0 306.24 10.62
-13 1 0 267.13 15.64
-14 -1 0 123.49 10.28
-14 1 0 131.45 10.91
-15 1 0 46.7 6.41
-15 -1 0 49.03 6.24
-16 1 0 22 4.36
-16 -1 0 19.49 3.99
-17 1 0 -1.75 1.54
-17 -1 0 1.02 1.79
-18 -1 0 -0.23 0.81
-18 -1 0 2.82 1.48
-18 1 0 3.99 1.45
0 2 0 635.67 15.16
1 2 0 14.56 2.04
1 2 0 12.83 2.13
-1 2 0 10.66 1.91
-2 2 0 1123.76 21.11
2 2 0 1134.59 22.87
3 2 0 797.14 19.29
-3 2 0 836.5 17.31
-4 2 0 464.63 12.13
5 -2 0 1865.8 28.16
6 -2 0 52.78 3.33
7 -2 0 298.18 7.6
8 -2 0 122.39 4.32
9 -2 0 25.73 2.02
-10 2 0 32.43 5.23
10 2 0 37.34 6.04
10 -2 0 36.62 2.49
11 2 0 40.87 6.49
-11 2 0 38.75 5.87
11 -2 0 51.46 3.22
12 2 0 4.98 2.84
-12 2 0 3.61 2.31
-13 2 0 3.01 2.44
13 2 0 1.62 2.24
-14 2 0 0.28 2.09
14 2 0 3.35 2.14
15 2 0 2.78 1.67
-15 2 0 -0.66 1.58
-16 -2 0 2.7 1.72
-17 -2 0 0.41 1.14
0 3 0 0.2 1.11
-1 3 0 1 1.14
1 3 0 1.49 1.44
-2 3 0 1.26 1.3
2 3 0 1.25 1.41
-3 3 0 48.45 4.49
3 3 0 37.37 4.66
4 3 0 305.85 13.6
5 3 0 26.23 4.17
5 -3 0 26.83 3.14
-6 3 0 6.15 2.87
6 -3 0 4.98 1.36
6 3 0 3.63 2.06
-6 3 0 6.41 1.57
6 3 0 3.28 2.23
7 3 0 144.93 11.15
7 3 0 127.57 9.51
7 -3 0 145.9 6.08
-7 3 0 134.91 10.41
-7 3 0 133.07 6.17
8 -3 0 5.14 1.23
-8 -3 0 3 1.92
-8 3 0 2.91 2.57
8 3 0 5.12 2.18
8 3 0 3.68 2.47
9 3 0 14.68 3.8
-9 3 0 19.21 4.35
-9 -3 0 14.55 3.73
-10 -3 0 2.01 1.5
-10 3 0 6.31 2.94
10 3 0 8.78 3.57
11 3 0 -0.46 2.03
-11 -3 0 0.73 1.12
-11 3 0 1.25 2.24
-12 -3 0 8.97 2.87
-12 3 0 14.13 4.01
12 3 0 12.6 3.47
-13 -3 0 20.19 3.79
13 3 0 26.45 4.43
-13 3 0 23.51 4.42
-14 -3 0 1.31 1.59
14 3 0 2.03 1.35
-15 -3 0 12.11 2.51
15 3 0 20.75 2.9
0 4 0 10.29 2.23
-1 4 0 84.13 5.8
-2 4 0 6.53 1.75
-3 4 0 5.42 1.55
-4 4 0 42.18 3.98
-5 4 0 15.63 2.42
6 4 0 8.6 2.54
-6 4 0 8.06 1.71
-7 4 0 277.17 8.18
7 4 0 237.04 12.42
8 4 0 31.24 4.47
9 4 0 3.69 2.13
10 4 0 14.61 2.96
11 4 0 -0.42 1.19
12 4 0 1.74 0.88
0 5 0 0.29 0.69
1 5 0 1.09 0.7
-1 5 0 1.45 0.84
-2 5 0 3.66 1.07
2 5 0 1.14 0.7
3 5 0 0.33 0.5
4 5 0 9.17 1.13
-4 5 0 9.56 1.24
-19 0 1 1.58 1.21
-18 0 1 -1.28 1.57
-17 0 1 -2.85 2.27
-16 0 1 0.45 1.83
-15 0 1 -2.47 2.33
-14 0 1 -4.99 2.84
14 0 -1 -0.79 1.24
13 0 -1 -1.29 1.5
-13 0 1 -2.83 2.42
12 0 -1 0.27 1.08
11 0 -1 0.19 1.06
10 0 -1 -0.4 1.07
9 0 -1 -0.59 0.77
8 0 -1 0.2 0.66
7 0 -1 -0.74 0.59
7 0 -1 0.32 0.53
-6 0 1 0.5 0.84
6 0 -1 0.19 0.45
6 0 -1 0.54 0.42
5 0 -1 -0.12 0.31
5 0 -1 0.09 0.51
3 0 -1 0.2 0.51
2 0 -1 0.91 0.44
1 0 -1 -0.03 0.21
1 0 1 0.55 0.5
2 0 1 0.24 0.7
3 0 1 -0.17 0.3
-3 0 -1 0.47 0.56
-4 0 -1 -0.07 0.48
4 0 1 -0.04 0.3
-5 0 -1 -0.41 1.11
5 0 1 0.54 0.4
-6 0 -1 -0.48 1.39
6 0 1 0.35 0.49
7 0 1 0.16 0.74
8 0 1 -0.02 0.8
9 0 1 -0.12 1.07
10 0 1 -0.06 0.9
11 0 1 0.07 1.1
12 0 1 -0.11 1.19
-12 0 -1 -2.41 2.21
-13 0 -1 0.71 1.69
13 0 1 0.06 1.17
-14 0 -1 -5.06 2.67
-15 0 -1 2.69 2.23
-16 0 -1 3.62 2.24
-17 0 -1 0.4 1.41
-18 0 -1 -2.33 1.26
-18 -1 1 -1.28 1.28
-18 1 1 -1.97 1.49
-18 -1 1 -1.61 1.44
-17 -1 1 5.56 2.45
-17 1 1 6.01 2.35
-16 1 1 26.25 4.95
-16 -1 1 24.78 4.65
-15 -1 1 41.77 5.94
-15 1 1 34.83 5.62
-14 1 1 122.35 10.55
-14 -1 1 125.85 10.37
-13 -1 1 213.38 13.31
13 -1 -1 238.59 8.97
-13 1 1 207.27 13.64
12 -1 -1 62.01 4.17
11 -1 -1 29.44 2.43
10 -1 -1 47.37 2.73
9 -1 -1 14.86 1.38
8 -1 -1 677.7 10.51
7 -1 -1 885.06 12.47
-6 -1 1 142.93 6.55
6 -1 -1 156.02 3.85
-6 1 1 143.65 6.88
-5 -1 1 50.71 3.4
-5 1 1 47.5 3.47
5 -1 -1 45.26 2.06
5 -1 -1 49.11 3.48
-4 1 1 776.59 14.44
-4 -1 1 795.08 14.07
4 -1 -1 777.39 15.13
4 -1 -1 750.12 12.05
3 -1 -1 2981.91 39.51
-2 -1 1 3285.32 37.87
2 -1 -1 3236.96 41.04
1 1 -1 1322.75 16.36
1 -1 -1 1291.7 19.23
1 -1 -1 1307.32 16.26
0 -1 -1 2117.3 28
0 -1 -1 2207.48 25.66
0 1 -1 2173.69 25.61
0 -1 -1 2176.76 25.62
1 1 1 4397.74 50.97
1 -1 1 4386.8 50.8
2 1 1 576.09 10.86
2 -1 1 559.95 10.56
2 1 1 586.28 10.19
3 1 1 383.17 9.53
-3 1 -1 407.61 9.71
3 1 1 396.64 7.8
3 -1 1 385.01 9.2
-3 -1 -1 398.19 9.34
3 -1 1 376.1 7.59
-4 1 -1 64.83 4.09
4 -1 1 57.46 2.5
-4 1 -1 57.18 3.81
4 1 1 54.04 3.73
-4 -1 -1 59.39 3.75
4 -1 1 53.6 3.56
5 -1 1 45.68 3.67
5 -1 1 52.79 2.22
5 1 1 49.85 4
6 -1 1 564.85 8.98
7 -1 1 187.16 4.52
8 -1 1 42.03 2.24
9 -1 1 743.57 12.86
10 -1 1 14.05 1.76
11 -1 1 24.19 2.58
-12 1 -1 2.1 2.07
-12 1 -1 5.42 2.27
12 -1 1 6.93 1.79
-12 -1 -1 0.63 1.54
-13 1 -1 121.92 10.56
-13 -1 -1 127.46 10.44
-14 1 -1 1.54 2.34
-14 -1 -1 -2.6 1.92
-15 1 -1 -2.01 1.89
-15 -1 -1 3 2.37
-16 1 -1 41.07 5.45
-16 -1 -1 38.43 5.28
-17 1 -1 0.24 0.98
-17 -1 -1 1.16 1.26
-18 -1 -1 21.06 2.91
-18 -2 1 13.35 2.39
-17 -2 1 3.35 1.77
-16 -2 1 -2.53 1.97
16 2 -1 0.3 1.02
15 2 -1 16.39 3.76
-14 2 1 74.88 7.76
14 2 -1 73.25 8.07
13 2 -1 2.81 2.5
-13 2 1 2.4 1.94
-12 2 1 6.49 2.75
12 -2 -1 7.38 1.42
12 2 -1 7.24 3.63
-11 2 1 113.85 9.75
11 -2 -1 145.84 5.45
11 2 -1 120.36 10.91
10 -2 -1 52.43 2.98
9 -2 -1 0.02 0.64
8 -2 -1 42.38 2.55
7 -2 -1 1.12 0.86
6 -2 -1 96.01 4.47
5 -2 -1 74.42 4.04
-4 2 1 193.92 7.88
-3 2 1 1325.3 24.22
3 2 -1 1281.58 24.7
2 2 -1 -0.57 0.85
-2 2 1 -0.22 1.15
1 2 -1 50.52 3.79
-1 2 1 43.85 3.83
0 2 1 101.14 5.87
0 2 -1 104.68 5.25
0 2 1 97.94 5.14
1 2 1 98.03 4.93
-1 2 -1 104.54 5.17
1 2 1 109.04 6.28
2 2 1 151.12 7.66
-2 2 -1 157.08 6.27
2 2 1 144.98 5.78
3 2 1 345.58 12.5
-3 2 -1 381.09 10.18
4 -2 1 7.69 1.54
5 -2 1 72.68 3.9
6 -2 1 71.46 3.67
7 -2 1 44.64 2.7
8 -2 1 106.77 4.04
9 -2 1 12.26 1.51
-10 2 -1 1.41 1.46
10 -2 1 3.23 1.09
10 2 1 2.39 2.25
11 -2 1 54.01 3.44
-11 2 -1 51.37 6.71
12 2 1 309.66 16.58
-12 2 -1 320.87 16.57
-13 2 -1 553.35 21.55
13 2 1 524.38 20.91
14 2 1 42.71 5.34
-14 2 -1 34.7 5.04
-15 2 -1 17.58 3.37
-16 -2 -1 23.7 3.7
-17 -2 -1 18.27 2.75
-15 -3 1 34.48 4.3
15 3 -1 33.15 4.02
-14 -3 1 28.93 4.55
14 3 -1 34.62 4.79
-13 3 1 18.28 3.98
13 3 -1 21.72 4.08
-13 -3 1 14.09 3.38
-12 3 1 38.43 6.01
12 3 -1 40.28 6.02
-12 -3 1 42.63 5.87
11 3 -1 -2.2 2.07
-11 3 1 1.26 2.29
-11 -3 1 0.85 1.51
-10 -3 1 36.21 5.72
10 3 -1 37.21 5.77
-10 3 1 36.33 5.83
9 3 -1 2.24 2.16
9 -3 -1 4.26 1.07
9 3 -1 4.42 2.15
-9 3 1 3.64 2.41
-9 -3 1 1.43 1.58
-8 3 1 129.08 10.46
8 3 -1 129.58 9.35
8 3 -1 135.2 10.98
-8 3 1 135.52 5.96
-8 -3 1 141.6 10.67
8 -3 -1 141.05 5.62
7 3 -1 10.82 2.83
-7 3 1 8.95 3.2
7 -3 -1 10.47 1.78
7 3 -1 12.75 3.17
-7 -3 1 9.63 2.93
-7 3 1 11.44 1.91
6 3 -1 94.32 7.65
6 -3 -1 109.83 5.92
5 3 -1 155.67 9.48
5 -3 -1 164.29 7.62
-4 3 1 21.52 3.25
4 3 -1 18.53 3.25
-3 3 1 100.43 6.88
3 3 -1 98.91 7.03
-2 3 1 78.35 6.22
2 3 -1 71.68 5.68
-2 3 1 79.77 6.24
-1 3 1 302.6 12.65
-1 3 1 303.37 12
1 3 -1 299.91 11.71
0 3 -1 284.98 11.15
0 3 1 274.14 12.11
-1 3 -1 62.74 5
1 3 1 55.66 5.54
2 3 1 85.61 7.03
3 3 1 5.26 2.23
4 -3 1 269.12 9.88
4 3 1 280.23 13.68
5 -3 1 0.98 1.04
5 3 1 1.51 1.8
5 3 1 1.09 1.54
6 3 1 84.87 7.96
6 3 1 111.13 9.61
-6 3 -1 93.59 8.55
6 -3 1 90.04 4.94
7 -3 1 11.13 1.71
7 3 1 6.89 2.57
7 3 1 7.91 3.19
-7 3 -1 8.13 2.9
-8 3 -1 0.76 2.07
8 -3 1 0.25 0.53
8 3 1 0.69 1.31
8 3 1 2.51 2.03
9 3 1 60.69 7.34
-9 3 -1 52.33 6.8
-9 -3 -1 48.33 6.15
-10 -3 -1 -0.23 1.18
-10 3 -1 3.27 2.43
10 3 1 1.45 2.08
11 3 1 -2.08 2.25
-11 -3 -1 -3.33 1.79
-11 3 -1 1.59 2.54
12 3 1 17.48 3.7
-12 3 -1 11.43 3.46
-12 -3 -1 15.29 3.51
13 3 1 4.11 1.84
-13 3 -1 3.28 2.06
-13 -3 -1 1.51 1.43
-14 -3 -1 1.62 1.31
14 3 1 0.25 0.89
12 4 -1 9.97 2.04
11 4 -1 1.7 1.39
10 4 -1 1.14 1.48
-9 4 1 1.42 0.65
9 4 -1 -1.06 1.3
8 4 -1 -1.68 1.61
-8 4 1 -0.89 1.07
7 4 -1 7.21 2.39
-7 4 1 5.32 1.46
-6 4 1 20.34 2.57
-5 4 1 1.77 1.44
-4 4 1 -0.03 1.17
-3 4 1 -0.05 1.14
-2 4 1 8.29 2.19
-1 4 1 22.94 3.11
0 4 1 21.83 2.98
-1 4 -1 2.06 1.16
1 4 1 3.19 1.41
-2 4 -1 -0.16 1.47
2 4 1 2.48 1.42
-3 4 -1 52.59 4.43
3 4 1 48.3 4.17
-4 4 -1 2.54 1.22
4 4 1 0.59 0.96
5 4 1 81.86 7.08
-5 4 -1 78.93 4.96
6 4 1 76.73 7.11
-6 4 -1 80.52 4.59
7 4 1 165.48 10.23
8 4 1 70.4 6.53
9 4 1 9.26 2.39
10 4 1 3.7 1.72
11 4 1 0.36 0.89
-5 5 1 4.06 0.83
-4 5 1 11.95 1.34
4 5 -1 11.01 1.4
3 5 -1 8.05 1.28
-3 5 1 10.63 1.35
2 5 -1 8.68 1.41
-2 5 1 8.4 1.35
-1 5 1 1.66 0.8
1 5 -1 0.13 0.66
0 5 1 16.56 1.74
0 5 -1 15.28 1.86
-1 5 -1 3.02 1.02
1 5 1 2.41 0.76
2 5 1 12.13 1.39
-2 5 -1 12.45 1.54
3 5 1 1.8 0.57
-3 5 -1 0 1
-4 5 -1 7.1 1.02
-19 0 2 23.7 3.87
-18 0 2 8.04 2.68
-17 0 2 0.02 2.57
-16 0 2 28.87 5.59
-15 0 2 82.74 8.96
-14 0 2 411.34 19.6
14 0 -2 336.31 11.97
13 0 -2 1771.66 31.72
-13 0 2 2011.83 45.07
12 0 -2 275.71 9.7
11 0 -2 115.78 5.7
10 0 -2 1338.24 21.8
9 0 -2 116.45 4.52
8 0 -2 373.23 8.02
7 0 -2 925.38 16.79
7 0 -2 910.7 13.78
6 0 -2 2157.93 26.38
-6 0 2 2198.61 33.95
5 0 -2 189.21 3.83
5 0 -2 184.65 6.9
4 0 -2 631.84 12.98
3 0 -2 3483.86 43.68
2 0 -2 5974.13 69.48
1 0 -2 3023.26 37.47
0 0 2 233.85 5.94
1 0 2 5566.33 66.73
2 0 2 983.46 17.25
3 0 2 1360.36 16.65
3 0 2 1406.29 23.25
4 0 2 324.12 5.83
4 0 2 320.09 10.24
-4 0 -2 351.09 7.43
-4 0 -2 329.36 10.28
5 0 2 324.14 6.54
-5 0 -2 328.34 11.35
6 0 2 2249.28 29.53
-6 0 -2 2493.73 40.13
7 0 2 2343.83 32.11
-7 0 -2 2563.42 43.35
8 0 2 375.45 9.44
9 0 2 76.66 4.53
10 0 2 -0.15 1.07
-11 0 -2 6.5 2.83
11 0 2 3.5 1.47
12 0 2 147.72 7.8
-12 0 -2 174.54 12.62
-13 0 -2 30.42 5.51
-14 0 -2 26.82 5.31
-15 0 -2 53.78 6.91
-16 0 -2 0.97 1.41
-17 0 -2 4.08 1.68
-18 0 -2 40.68 3.95
-19 1 2 56.67 4.94
-19 -1 2 68.17 5.03
-19 -1 2 59.37 4.99
-18 1 2 3.42 1.91
-18 -1 2 3.5 1.67
-18 -1 2 4.06 2.1
-17 1 2 33.79 5.13
-17 -1 2 42.6 5.7
-16 -1 2 72.34 7.76
-16 1 2 68.3 7.86
-15 -1 2 30.74 5.32
-15 1 2 29.56 5.4
14 -1 -2 72.29 5.07
-14 -1 2 59.62 7.28
-14 1 2 63.65 7.75
13 -1 -2 423.68 12.02
-13 -1 2 377.88 17.82
-13 1 2 384.93 18.63
-13 1 2 405.33 17.11
12 -1 -2 35.51 3.08
11 -1 -2 55.26 3.19
10 -1 -2 20.09 1.75
9 -1 -2 180.59 4.65
8 -1 -2 7.92 0.91
7 -1 -2 626.33 9.43
6 -1 -2 37.04 1.72
-5 1 2 85.22 4.67
-5 -1 2 88.22 4.56
5 -1 -2 81.52 4.47
5 -1 -2 80.59 2.79
-4 -1 2 1047.97 17.55
4 -1 -2 1060.55 17.79
-4 1 2 1026.21 17.81
4 -1 -2 1061.86 18.58
4 -1 -2 1022.69 14.87
-4 1 2 1018.91 17.45
3 1 -2 2573.31 34.39
3 -1 -2 2612.5 34.11
-3 -1 2 2654.2 34.15
-3 1 2 2630.91 34.44
3 -1 -2 2630.72 35.93
2 -1 -2 3827.86 48
1 -1 -2 1864.69 23.63
1 -1 -2 1820.34 23.46
1 -1 -2 1806.52 24.77
1 1 -2 1776.94 23.28
0 1 -2 9849.11 110.95
0 -1 -2 9697.27 110.67
0 1 2 9744.82 112.27
0 -1 -2 9999 111.05
1 -1 2 1015.59 16.22
-1 -1 -2 1041.78 14.42
1 1 2 1064.49 16.51
2 1 2 208.43 5.91
-2 -1 -2 215.64 6.68
2 -1 2 215.23 6.7
2 1 2 207.91 6.84
-2 -1 -2 230.56 4.25
-2 1 -2 222.39 6.95
-3 -1 -2 531.68 12.36
3 -1 2 490.86 9
-3 1 -2 533.17 12.68
3 -1 2 483.17 11.87
3 1 2 506.22 12.49
-4 1 -2 146.09 6.87
-4 -1 -2 154.04 6.83
4 1 2 152.53 7.02
4 -1 2 148.36 3.96
4 -1 2 147.01 6.6
5 -1 2 1407.04 18.05
-5 1 -2 1380.46 26.58
-6 1 -2 27.97 3.56
-6 -1 -2 29.61 3.6
7 -1 2 224.53 5.26
8 -1 2 1.79 0.71
9 -1 2 113.36 4.52
10 -1 2 58.06 3.57
-11 1 -2 39.19 5.38
-11 -1 -2 27.95 4.71
11 -1 2 36.54 3.36
-11 1 -2 36.46 5.79
-12 1 -2 7.98 2.96
12 -1 2 3.78 1.33
-12 -1 -2 8.72 2.81
-13 1 -2 114.85 10.24
-13 -1 -2 122.37 10.31
-14 1 -2 60.22 7.3
-14 -1 -2 61.02 7.13
-15 1 -2 4.17 1.71
-15 -1 -2 3.89 2.43
-16 -1 -2 19.42 3.65
-16 1 -2 21.12 3.76
-17 1 -2 20.09 3
-17 -1 -2 25.22 3.4
-18 -2 2 26.65 3.52
-17 -2 2 5.15 2.04
17 2 -2 5.25 1.73
16 2 -2 10.36 2.83
-16 -2 2 13.13 3.31
15 2 -2 0.99 1.82
-15 -2 2 3.2 2.67
14 2 -2 84.56 8.95
-14 2 2 79.59 8.11
-13 2 2 63.3 7.37
13 2 -2 75.09 8.74
-12 2 2 54.64 6.92
12 -2 -2 58.49 3.49
-11 2 2 95.33 8.88
11 -2 -2 113.86 4.53
10 -2 -2 114.46 4.31
9 -2 -2 17 1.63
8 -2 -2 487.46 9.88
7 -2 -2 1263.76 19.84
6 -2 -2 809.11 15.07
5 -2 -2 369.77 9.43
-5 2 2 381.29 11.67
4 2 -2 367.19 11.46
-4 2 2 382.09 11.71
-3 2 2 236.64 9.1
3 2 -2 247.12 8.76
-2 2 2 216.47 8.7
2 2 -2 227.68 7.98
1 2 -2 527.95 12.29
-1 2 2 512.12 14.27
-1 2 2 507.47 13.42
0 2 -2 224.62 7.39
0 2 2 222.97 8.19
0 2 2 227.17 9.34
1 2 2 34.3 3.87
1 2 2 38.54 3.2
-1 2 -2 40.97 2.94
2 2 2 577.71 16.75
2 2 2 594.09 13.54
-2 2 -2 623.49 12.9
3 2 2 226.66 10.46
4 -2 2 2.16 1.15
5 -2 2 82.74 4.01
6 -2 2 33.99 2.41
7 -2 2 0.6 0.58
8 -2 2 10.27 1.36
9 2 2 6.42 2.48
9 -2 2 8.59 1.34
-9 2 -2 4.47 2.18
-10 2 -2 0.99 2.06
10 -2 2 0.33 0.73
10 2 2 -0.84 1.78
11 2 2 24.74 4.8
-11 2 -2 24.55 4.75
12 2 2 51.34 6.39
-12 2 -2 57.96 7.05
13 2 2 225.96 12.51
-13 2 -2 227.45 13.13
-14 2 -2 2.65 1.88
-15 2 -2 4.91 1.85
-16 -2 -2 16.24 2.89
16 3 -2 1.56 1.07
-16 -3 2 1.3 1.18
15 3 -2 6.95 2.23
-15 -3 2 6.07 2.22
14 3 -2 12.16 3.04
-14 -3 2 14.28 3.37
13 3 -2 1.05 2.47
-13 -3 2 -0.8 2.01
12 3 -2 1.67 2.4
-12 -3 2 -0.82 1.78
-11 3 2 3.06 2.66
11 3 -2 0.49 1.95
-11 -3 2 3.56 2.21
-10 -3 2 2.05 1.93
10 3 -2 -2.17 2.09
-10 3 2 1.13 2.07
9 3 -2 74.58 8.15
-9 3 2 85.46 4.4
-9 3 2 69.26 7.86
9 -3 -2 85.26 3.98
-9 -3 2 67.14 7.69
-8 3 2 98 8.98
-8 -3 2 100.63 9.22
-8 3 2 100.78 5.15
8 3 -2 99.51 9.23
8 -3 -2 107.63 5
-7 -3 2 100.44 8.94
7 3 -2 102 9.13
7 -3 -2 104.91 5.21
-7 3 2 105.57 5.56
-7 3 2 99.54 8.71
6 -3 -2 10.63 1.99
-5 3 2 16.35 2.88
5 -3 -2 14.55 2.29
-4 3 2 252.26 11.29
-3 3 2 -0.66 1.13
-3 3 2 1.87 1.06
-2 3 2 35.49 4.3
-2 3 2 50.7 5.2
-1 3 2 51.11 4.97
-1 3 2 56.27 5.59
0 3 2 1.67 1.55
1 3 2 31.8 4.55
2 3 2 30.73 4.55
3 3 2 17.1 3.48
4 3 2 11.15 3
4 -3 2 9.91 2.08
5 3 2 262.52 14.15
5 3 2 297.39 15.54
5 -3 2 272.76 9.35
-5 3 -2 270.26 14.42
-6 3 -2 618.31 23.06
6 3 2 656.89 24.23
6 3 2 631.14 22.88
6 -3 2 632.11 14.04
7 3 2 175.6 12.06
-7 3 -2 201.01 13.13
7 -3 2 208.96 6.69
7 3 2 199.97 13.27
-8 3 -2 27.81 5.19
8 3 2 30.48 5.33
9 3 2 1.02 2.16
-9 3 -2 1.34 1.92
10 3 2 154.77 11.32
-10 3 -2 166.37 11.85
-10 -3 -2 146.36 10.27
11 3 2 1.39 1.87
-11 -3 -2 2.18 1.63
-11 3 -2 -0.01 2.22
-12 -3 -2 13.59 2.91
12 3 2 11.74 2.99
-12 3 -2 14.96 3.59
-13 3 -2 -0.22 1.55
-13 -3 -2 0.44 1.09
13 3 2 -0.03 1.05
-14 -3 -2 3.44 1.37
14 3 2 10.01 1.81
12 4 -2 4.11 1.45
11 4 -2 0.61 1.29
-10 4 2 3.86 0.86
10 4 -2 -0.82 1.37
-9 4 2 300.68 7.23
9 4 -2 206.6 10.98
8 4 -2 26.35 4.02
-8 4 2 34.85 2.7
-7 4 2 16.04 2.14
-6 4 2 324.58 9.98
-5 4 2 12.53 2.21
-4 4 2 4.12 1.56
-3 4 2 10.79 2.26
-2 4 2 -2.01 1.41
-1 4 2 2.51 1.35
0 4 2 24.65 3.19
1 4 2 17.57 2.69
2 4 2 63.67 4.74
-2 4 -2 49.71 4.33
3 4 2 96.03 7.52
-3 4 -2 77.26 5.19
4 4 2 -1.42 1.6
-4 4 -2 -2.18 1.18
5 4 2 24.87 4.2
-5 4 -2 27.98 2.8
6 4 2 86.09 7.33
7 4 2 42.93 5.12
8 4 2 5.57 1.98
-8 4 -2 8.38 2.22
9 4 2 5.12 1.92
-9 4 -2 0.98 1.12
10 4 2 5.3 1.74
11 4 2 18.4 2.47
-6 5 2 6.55 0.85
-5 5 2 4.63 0.82
5 5 -2 3.03 0.78
-4 5 2 7.3 1.07
4 5 -2 4.88 1.05
-3 5 2 0.49 0.72
3 5 -2 1.04 0.75
-2 5 2 -0.65 0.97
2 5 -2 -0.19 0.71
-1 5 2 5.24 0.98
1 5 -2 2.94 0.95
0 5 -2 0.62 0.79
1 5 2 -0.42 0.71
-1 5 -2 0.97 0.74
-2 5 -2 0.27 0.55
-3 5 -2 0.51 0.86
-20 0 3 0.53 0.9
-19 0 3 0.68 1.36
-18 0 3 -0.4 1.87
-17 0 3 -1.81 2.68
-16 0 3 0.15 2.33
-15 0 3 -2.84 2.36
-14 0 3 0.65 2.46
13 0 -3 -0.03 1.17
-13 0 3 -0.49 2.02
12 0 -3 -0.47 0.87
11 0 -3 0.12 0.81
10 0 -3 0.13 0.7
9 0 -3 0.24 0.54
8 0 -3 0.5 0.51
7 0 -3 -0.11 0.45
-6 0 3 -0.53 0.83
6 0 -3 0.1 0.69
6 0 -3 0 0.3
5 0 -3 0.02 0.25
5 0 -3 0.38 0.64
-5 0 3 0.5 0.58
4 0 -3 0.19 0.6
3 0 -3 0.63 0.79
2 0 -3 0.12 0.69
1 0 -3 0.1 0.76
0 0 3 0.08 0.82
1 0 3 0.45 0.68
2 0 3 0.67 0.81
2 0 3 0.32 0.22
3 0 3 0.05 0.28
3 0 3 0.7 0.87
-3 0 -3 -0.2 0.86
-4 0 -3 -0.03 0.93
4 0 3 0.1 0.37
5 0 3 0.7 0.54
-5 0 -3 -1.26 1.49
6 0 3 0.18 0.59
-6 0 -3 -1.13 1.96
-7 0 -3 -2.6 2
7 0 3 0.07 0.65
-8 0 -3 -0.46 1.6
8 0 3 0.46 0.69
9 0 3 0.22 0.87
10 0 3 0.5 0.87
-11 0 -3 -0.2 1.46
11 0 3 -2 1.28
-12 0 -3 0.54 2.16
-13 0 -3 -2.72 2.46
-14 0 -3 -0.27 2.41
-15 0 -3 -0.82 1.69
-16 0 -3 1.38 1.39
-17 0 -3 -0.25 1.04
-19 -1 3 0.12 1.1
-19 1 3 0.57 0.98
-18 -1 3 0.44 1.8
-18 1 3 -0.96 1.31
-18 -1 3 -0.76 1.14
-17 1 3 7.91 2.66
-17 -1 3 2.84 2.27
-17 -1 3 7.85 2.59
-16 1 3 43.52 6.44
-16 -1 3 52.67 6.69
-15 1 3 261.39 15.83
-15 -1 3 241.89 14.75
-14 1 3 0.46 2.08
14 -1 -3 2.82 1.2
-14 -1 3 0.85 1.65
13 -1 -3 0.59 0.94
-13 1 3 -0.73 2.63
-13 -1 3 0.84 1.75
12 -1 -3 511.53 12.13
11 -1 -3 20.99 1.96
10 -1 -3 65.41 2.97
9 -1 -3 24.37 1.65
8 -1 -3 140.62 3.57
7 -1 -3 234.29 4.62
6 -1 -3 156.69 3.53
-5 1 3 2.14 0.93
5 -1 -3 2.06 0.49
-5 1 3 3.68 1.18
-5 -1 3 2.35 1.1
-5 1 3 3.77 1.26
5 1 -3 2.33 0.9
-5 -1 3 1.87 0.86
5 -1 -3 2.21 0.98
-4 1 3 358.49 9.86
-4 -1 3 358.26 9.57
-4 1 3 380.83 10.18
4 -1 -3 346.71 9.33
4 1 -3 348.15 9.44
4 -1 -3 336.67 6.56
-4 -1 3 386.39 9.93
-4 1 3 346.13 8.95
-3 1 3 1039.72 18.17
-3 1 3 1009.58 17.93
-3 -1 3 1041.11 17.8
-3 1 3 1029.53 17.92
-2 1 3 810.42 15.25
2 -1 -3 786.58 14.17
-2 1 3 832.6 15.3
-2 -1 3 810.67 14.42
-2 1 3 814.85 14.51
2 1 -3 772.29 14.03
2 1 -3 746.89 13.9
2 -1 -3 832.96 14.54
1 -1 -3 2948.65 37.48
-1 1 3 2772.29 37.38
-1 1 3 2592.07 36.03
-1 -1 3 2778.27 36.45
1 -1 -3 2964.99 37.47
1 1 -3 2680.53 36.78
-1 1 3 2794.04 38.16
1 1 -3 2646.93 36.63
0 1 3 2284.59 33.58
0 1 3 2223.38 31.72
0 1 3 2224.44 32.03
0 1 -3 2176.32 31.92
1 -1 3 158.76 5.89
-1 1 -3 151.28 5.97
-1 -1 -3 160.31 6.01
-1 1 -3 152.94 5.98
1 1 3 155.93 5.5
-1 -1 -3 170.67 6.19
1 1 3 142.51 5.76
2 -1 3 135.03 3.99
-2 1 -3 139.69 6.13
-2 -1 -3 133.09 5.93
2 1 3 127.36 5.87
2 -1 3 136.9 5.86
2 1 3 134.62 5.16
-3 1 -3 1.85 1.18
3 -1 3 1.63 0.52
3 -1 3 2.19 0.95
3 1 3 0.76 0.83
-3 -1 -3 1.61 1
-4 -1 -3 301.71 10.76
4 -1 3 301.81 5.8
-4 1 -3 295.34 10.93
-5 -1 -3 179.2 8.97
-5 1 -3 193.21 9.42
-6 1 -3 3.75 1.82
6 -1 3 5.32 0.84
-6 -1 -3 3.3 1.75
-7 1 -3 195.63 10.9
-7 -1 -3 188.84 10.38
8 -1 3 12.28 1.46
9 -1 3 44.52 3.03
10 -1 3 78.09 4.63
-10 1 -3 65.51 7.45
-10 -1 -3 74.61 7.8
-10 1 -3 71.84 7.26
-11 -1 -3 5.44 2.74
11 -1 3 7.06 1.68
-11 1 -3 1.16 1.62
-11 1 -3 4.95 2.2
-12 1 -3 146.33 11.46
-12 -1 -3 136.09 10.87
-13 -1 -3 71.26 7.77
-13 1 -3 69.2 7.8
-14 1 -3 4.29 2.3
-14 -1 -3 -0.79 1.42
-15 1 -3 1.25 1.49
-15 -1 -3 1.61 1.63
-16 -1 -3 0.28 1.35
-16 1 -3 3.13 1.48
18 2 -3 2.9 1.2
-18 -2 3 0.83 0.99
17 2 -3 9.94 2.53
-17 -2 3 7.43 2.5
-16 -2 3 2.87 2.07
16 2 -3 -0.3 1.25
15 2 -3 0.87 2.12
-15 -2 3 -2.63 2.36
-14 -2 3 1.18 2.32
-13 2 3 16.75 4.24
-13 -2 3 21.06 4.54
-12 -2 3 57.3 7.4
12 -2 -3 84.34 4.08
-12 2 3 67.88 7.78
11 -2 -3 9.5 1.37
-11 2 3 3.42 2.16
10 -2 -3 277.02 6.78
9 -2 -3 6.02 1.05
8 -2 -3 9.35 1.23
7 -2 -3 64.99 3.31
6 -2 -3 364.31 9.04
-6 2 3 398.26 12.26
-5 2 3 7.86 2.04
5 -2 -3 6.58 1.33
-4 2 3 49.74 4.3
-3 2 3 53.6 4.6
-3 2 3 53.15 4.53
-2 2 3 92.09 5.87
-2 2 3 93.44 5.75
-1 2 3 1184.19 24.87
-1 2 3 1220.78 23.69
0 2 3 2013.61 35.87
0 2 3 2063.17 33.12
1 2 3 192.3 9.47
1 2 3 217.63 8.2
2 2 3 5.24 2.06
2 2 3 6.71 1.49
3 2 3 357.57 13.99
3 -2 3 347.7 9.44
3 2 3 371.69 10.51
4 -2 3 581.98 12.18
5 -2 3 205.39 6.21
6 -2 3 71.13 3.33
7 -2 3 7.62 1.19
8 2 3 19.86 4.25
8 -2 3 20.22 1.84
-8 2 -3 19.43 4.03
9 2 3 185.12 12.46
-9 2 -3 196.78 13.16
10 -2 3 11.45 1.71
10 2 3 6.79 2.62
-10 2 -3 6.95 2.9
11 2 3 122.43 9.74
-11 2 -3 128.31 10.48
12 2 3 72.51 7.04
-12 2 -3 74.45 7.73
-13 2 -3 36.35 5.11
-14 2 -3 12.57 2.94
-15 2 -3 35.25 3.67
16 3 -3 1 1.01
-16 -3 3 2.05 1.34
15 3 -3 7.6 2.29
-15 -3 3 9.23 2.67
14 3 -3 45.86 5.83
-14 -3 3 45.75 5.94
13 3 -3 97.97 8.9
-13 -3 3 95.61 8.81
-12 -3 3 -2.08 2.15
12 3 -3 -1.35 2.09
11 3 -3 16.72 4.24
-11 -3 3 9.59 3.45
10 3 -3 84.54 8.77
-10 3 3 102.55 4.43
-10 -3 3 78.95 8.51
9 -3 -3 13.12 1.56
9 3 -3 13.02 3.62
-9 3 3 10.87 1.76
-9 -3 3 5.64 2.5
-8 -3 3 105.49 9.57
8 -3 -3 91.56 4.5
8 3 -3 95.41 9.11
-8 3 3 91.12 4.83
-8 3 3 97.77 8.94
7 3 -3 228.69 13.53
-7 3 3 226.47 8.31
-7 -3 3 232.78 13.94
7 -3 -3 210.37 7.39
-6 3 3 123.9 9.23
-6 3 3 125.41 6.18
6 -3 -3 126.3 6.12
5 -3 -3 80.26 5.11
-5 3 3 75.6 7
-5 3 3 85.82 6.63
-4 3 3 64.71 6.19
-4 3 3 73.8 6.3
-3 3 3 1.75 1.46
-3 3 3 0.69 1.07
-2 3 3 -1.03 1.79
-2 3 3 0.59 0.83
-1 3 3 8.28 2.68
-1 3 3 9.82 2.34
0 3 3 285.57 13.33
1 3 3 48.41 5.68
2 3 3 45.38 5.75
3 3 3 6.84 2.5
3 3 3 5.7 2.14
3 -3 3 5.89 1.48
4 -3 3 -0.73 0.99
4 3 3 -0.11 1.26
4 3 3 0.62 1.71
-4 3 -3 0.86 1.33
5 3 3 27.84 4.9
5 -3 3 31.38 2.92
5 3 3 34.13 5.5
-5 3 -3 30.52 5.15
6 3 3 48.95 6.49
6 3 3 43.83 6.18
6 -3 3 50.06 3.25
-6 3 -3 43.14 6.15
7 3 3 190.36 12.91
-7 3 -3 172.99 12.32
8 3 3 0.44 2.2
-8 3 -3 1.5 1.94
-9 3 -3 76.42 8.14
9 3 3 79.49 8.13
10 3 3 0.7 2.09
-10 3 -3 2.43 2.61
11 3 3 26.64 4.22
-11 3 -3 22.91 4.28
12 3 3 25 3.59
-12 3 -3 34.29 4.63
13 3 3 65.92 4.84
-13 3 -3 69.47 5.79
12 4 -3 1.77 1.03
11 4 -3 1.66 1.3
-11 4 3 3.66 0.75
10 4 -3 6.65 2.07
-10 4 3 15.87 1.55
-9 4 3 2.49 1
-8 4 3 88.84 4.23
-7 4 3 82.01 4.45
-6 4 3 97.65 5.29
-5 4 3 16.66 2.44
-4 4 3 19.13 2.76
-3 4 3 6.33 1.87
-2 4 3 12.33 2.25
-1 4 3 51.24 4.28
0 4 3 58.61 4.51
1 4 3 11.42 2.07
2 4 3 5.45 1.94
-2 4 -3 1.49 1.09
-3 4 -3 2.88 1.24
3 4 3 4.28 1.84
-4 4 -3 2.14 1.15
4 4 3 0.89 1.41
5 4 3 31.47 4.57
6 4 3 114.09 8.26
7 4 3 35.78 4.57
8 4 3 6.45 2.1
-8 4 -3 3.81 1.52
9 4 3 4.54 1.57
-9 4 -3 4.4 1.33
10 4 3 -1.09 1.04
-6 5 3 17.44 1.25
-5 5 3 81.26 2.85
5 5 -3 43.73 2.7
4 5 -3 3.28 0.9
-4 5 3 6.14 0.95
3 5 -3 7.32 1.28
-3 5 3 11.85 1.25
-2 5 3 3.22 0.79
2 5 -3 2.31 0.85
-1 5 3 21.22 1.6
1 5 -3 14.87 1.77
0 5 3 109.2 3.46
0 5 -3 86.68 4
-1 5 -3 19.83 1.78
-2 5 -3 8.47 1.07
-20 0 4 34.14 3.97
-19 0 4 -0.89 1.44
-18 0 4 17.53 3.93
-17 0 4 10.62 3.77
-16 0 4 341.29 18.38
-15 0 4 1357.55 39.05
-15 0 4 1177.26 36.19
-14 0 4 1566.95 42.03
-14 0 4 1458.67 39.9
13 0 -4 46.75 3.9
12 0 -4 431.17 11.74
11 0 -4 3.9 1.15
10 0 -4 30.43 2.57
9 0 -4 719.72 13.25
8 0 -4 108.67 3.92
7 0 -4 590.93 10.16
-7 0 4 686.56 18.07
6 0 -4 2586.25 31.69
-6 0 4 2606.45 33.55
-5 0 4 1295.94 24.05
-5 0 4 1256.64 18.33
5 0 -4 1244.28 22.82
-4 0 4 877.85 17.88
-4 0 4 853.07 13.47
4 0 -4 868.06 17.39
-4 0 4 846.99 17.41
3 0 -4 180.94 6.62
-3 0 4 208.75 5.23
-2 0 4 33.36 2.02
2 0 -4 32.35 2.89
1 0 -4 1600.46 26.1
0 0 4 1041.49 19.5
0 0 -4 1031.9 19.8
-1 0 -4 1199.67 22.31
1 0 4 1198.18 22.08
2 0 4 144.84 3.49
-2 0 -4 138.49 6.78
-3 0 -4 1.37 1.25
3 0 4 3.12 0.61
-4 0 -4 125.27 7.46
4 0 4 121.46 3.92
5 0 4 935.75 15.33
-5 0 -4 954.2 24.03
6 0 4 384.81 9.46
-6 0 -4 381.43 15.36
7 0 4 109.45 5.22
-7 0 -4 103.7 8.36
8 0 4 108.69 5.6
-8 0 -4 113.44 9.06
9 0 4 184.71 7.88
10 0 4 9.12 1.9
-10 0 -4 11.93 3.36
-11 0 -4 18.08 4.45
-12 0 -4 180.96 13.08
-13 0 -4 91.5 9.14
-14 0 -4 52.3 6.59
-15 0 -4 24.62 4.12
-16 0 -4 3.03 1.29
-19 -1 4 9.52 2.45
-19 1 4 11.26 2.52
-18 1 4 24.85 4.35
-18 -1 4 25.31 4.08
-17 -1 4 24.43 4.33
-17 -1 4 16.55 3.95
-17 1 4 24.16 4.84
-16 1 4 -0.06 1.64
-16 -1 4 1.77 1.86
-16 -1 4 2.72 1.95
-15 -1 4 218.68 14.11
-15 1 4 220.53 14.58
-15 -1 4 247.43 14.66
14 -1 -4 11.89 2.23
-14 1 4 11.22 3.38
-14 -1 4 7.57 3.16
-14 1 4 13.61 3.87
-14 -1 4 6.73 2.74
13 -1 -4 742.43 16.28
-13 1 4 761.23 27.51
-13 -1 4 753.22 26.37
-13 1 4 712.7 26.09
-13 -1 4 709.04 25.19
12 -1 -4 13.11 1.87
-12 1 4 13.2 3.59
-12 -1 4 14.26 3.58
11 -1 -4 403.22 8.98
-11 -1 4 380.59 16.68
-11 1 4 393.63 17.66
-10 -1 4 100.82 7.98
10 -1 -4 111.64 3.95
-10 1 4 93.29 7.9
-9 1 4 1.72 1.7
-9 -1 4 1.53 1.55
9 -1 -4 3.47 0.7
-8 1 4 1689.21 35.47
-8 -1 4 1657.6 34.36
-7 1 4 371.73 13.77
-7 -1 4 396.68 13.56
-6 1 4 647.39 16.7
-6 -1 4 629.64 16.11
6 -1 -4 645.24 9.03
5 -1 -4 184.21 3.82
5 -1 -4 175.42 7.31
-5 1 4 185.85 7.92
-5 -1 4 188.15 7.71
5 1 -4 177.49 7.41
-5 1 4 172.89 7.63
-5 -1 4 177.56 7.47
-5 1 4 171.96 6.3
4 -1 -4 469.43 7.57
-4 -1 4 467.5 12
-4 1 4 459.64 11.62
-4 1 4 457.67 12.18
-4 1 4 428.76 10.7
3 -1 -4 691.08 14.58
3 1 -4 622.85 14.04
-3 1 4 691.21 14.47
-3 -1 4 662.62 14.45
-3 1 4 638.22 14.41
-3 1 4 648.5 13.66
-2 1 4 1099.73 19.85
-2 1 4 1184.01 20.17
2 -1 -4 1175.7 20.47
2 1 -4 1071.66 19.71
-2 -1 4 1184.67 20.57
-2 1 4 1121.33 20.36
2 -1 -4 1221.01 20.75
2 1 -4 1092.37 20.01
-1 1 4 1020.67 19.07
-1 1 4 1008.7 18.44
-1 -1 4 1010.38 18.98
-1 1 4 980.6 18.74
1 -1 -4 1122.21 19.97
1 -1 -4 1087.65 19.76
1 1 -4 984.91 18.95
1 1 -4 1026.71 19.25
0 1 4 2051.08 31.86
0 -1 4 2180.25 32.31
0 1 -4 2033.76 31.74
0 -1 -4 2094.51 31.97
0 1 4 1961.06 30.04
0 1 4 1952.14 31.38
-1 1 -4 168.39 7.21
-1 -1 -4 169.77 7.19
1 -1 4 174.26 4.47
-1 1 -4 179.63 7.36
-1 -1 -4 183.17 7.4
1 1 4 163.79 6.2
-2 1 -4 0.12 0.95
-2 -1 -4 -0.13 0.9
2 -1 4 0.13 0.34
-3 1 -4 101.76 6.41
3 -1 4 120.16 3.19
-3 -1 -4 108.78 6.49
-4 1 -4 355.27 13.5
-4 -1 -4 378.69 13.66
-5 -1 -4 23.09 3.66
-5 1 -4 24.3 3.66
-6 1 -4 98.19 7.67
-6 -1 -4 114.67 8.14
-7 1 -4 -2.31 1.71
-7 -1 -4 -0.62 1.66
7 -1 4 -0.31 0.74
8 -1 4 2.68 0.84
9 -1 4 23.69 2.48
9 -1 4 19.55 4.25
-9 1 -4 19.54 4.1
9 1 4 17.28 3.89
-9 1 -4 20.95 4.1
10 -1 4 17.25 2.43
-10 1 -4 17.2 4.03
-10 -1 -4 13.56 3.57
-10 1 -4 11.99 3.21
-11 1 -4 64 6.91
-11 1 -4 50.11 6.73
-11 -1 -4 52.67 6.89
-12 1 -4 44.82 6.36
-12 -1 -4 47.97 6.39
-13 -1 -4 2.45 2.23
-13 1 -4 -0.02 2.33
-14 -1 -4 2.92 2.05
-14 1 -4 0.26 1.66
-15 1 -4 4.77 1.82
-15 -1 -4 2.39 1.54
18 2 -4 50.13 4.75
-18 -2 4 56.26 5.29
17 2 -4 0.68 1.43
-17 -2 4 2.51 1.74
16 2 -4 0.71 1.53
-16 -2 4 2.2 1.89
-15 -2 4 15.59 4.2
-14 -2 4 3.65 2.4
-13 -2 4 151.54 11.89
12 -2 -4 58.12 3.26
-12 -2 4 40.56 6.4
-11 2 4 801.56 13.3
11 -2 -4 742.83 13.33
10 -2 -4 76.39 3.21
9 -2 -4 25.16 1.8
8 -2 -4 18.08 1.54
7 -2 -4 65.12 3.08
6 -2 -4 137.26 5.09
-6 2 4 136.68 7.14
5 -2 -4 76.68 3.8
-5 2 4 63.71 5.4
-5 2 4 65.47 4.97
-4 2 4 327.13 12.14
-4 2 4 323.08 11.46
-3 2 4 1.83 1.49
-3 2 4 1.04 1.47
-2 2 4 127.55 7.24
-2 2 4 146.49 7.61
-1 2 4 215.15 9.84
-1 2 4 205.96 8.78
0 2 4 90.04 6.53
0 2 4 93.68 5.75
1 2 4 1.42 1.55
1 2 4 1.3 0.91
2 2 4 73.5 6.32
2 2 4 67.8 4.67
2 -2 4 66.7 3.88
3 2 4 122.29 8.5
3 -2 4 109.58 4.88
4 2 4 162.88 10.17
4 -2 4 151.35 5.22
5 -2 4 311.83 7.39
6 -2 4 89.31 3.61
7 2 4 224.31 13.28
-7 2 -4 233.03 13.81
7 -2 4 256.54 6.58
8 -2 4 3.19 0.95
-8 2 -4 3.1 2.21
9 2 4 41.42 5.84
9 -2 4 44.77 3.02
-9 2 -4 39.03 5.9
10 2 4 45.78 5.94
-10 2 -4 46.59 6.52
-11 2 -4 145.33 10.81
-12 2 -4 119.32 9.23
-13 2 -4 -0.41 1.44
-14 2 -4 44.46 4.39
16 3 -4 0.67 0.89
-16 -3 4 -1.97 1.42
15 3 -4 -0.36 1.32
-15 -3 4 0.06 1.47
-14 -3 4 10.84 3.53
14 3 -4 9.06 2.88
-13 -3 4 0.18 1.8
13 3 -4 -4.57 2.59
12 3 -4 66 7.64
-12 -3 4 58.44 7.49
11 3 -4 67.25 7.9
-11 -3 4 65.43 7.93
10 3 -4 18.32 4.11
-10 3 4 25 2.3
-10 -3 4 20.14 4.32
-9 3 4 1.03 1.84
9 3 -4 -0.73 1.73
-9 3 4 3.37 1.21
-9 -3 4 1.1 1.89
8 3 -4 415.75 18.95
-8 3 4 439.45 18.5
-8 3 4 482.62 11.77
-8 -3 4 463.16 20.82
7 -3 -4 116.78 5.26
-7 3 4 108.8 8.86
-7 3 4 118.3 5.69
-7 -3 4 120.85 10.26
-6 -3 4 186.36 12.51
-6 3 4 163.42 10.66
6 -3 -4 174.56 7.06
-6 3 4 171.31 7.17
-6 3 4 169.46 9.45
-5 3 4 0.69 1.31
5 -3 -4 -0.1 0.92
-5 3 4 0.72 1.26
-5 3 4 0.97 1.1
-4 3 4 21.48 3.74
-4 3 4 27.38 4.05
-3 3 4 158.77 9.7
-3 3 4 152.26 9.5
-2 3 4 1.47 1.57
-2 3 4 3.3 1.54
-1 3 4 304.92 14.16
-1 3 4 309.51 12.93
0 3 4 -0.98 1.9
0 3 4 -0.11 0.8
1 3 4 25.56 4.28
2 3 4 117.68 9.27
2 3 4 126.91 9.54
2 -3 4 107.1 5.96
3 3 4 144.79 10.51
3 3 4 146.05 10.5
3 -3 4 139.72 6.54
4 3 4 28.67 4.91
4 -3 4 27.09 2.63
4 3 4 27.81 4.84
-4 3 -4 23.36 4.36
5 3 4 392.64 18.14
5 -3 4 405.59 9.84
-5 3 -4 378.86 17.83
5 3 4 421.53 18.77
6 3 4 161.27 11.57
-6 3 -4 155.37 11.48
7 3 4 145.72 10.99
-7 3 -4 131.88 10.67
8 3 4 6.9 2.88
-8 3 -4 9.28 3.27
9 3 4 0.41 1.68
-9 3 -4 1.4 2.16
10 3 4 -0.29 1.5
-10 3 -4 -0.48 1.07
11 3 4 57.41 5.37
-11 3 -4 61.1 6.2
12 3 4 58.91 4.65
-12 3 -4 55.58 5.34
-13 3 -4 176.46 7.92
12 4 -4 18.28 2.62
-12 -4 4 16.38 2.71
11 4 -4 2.87 1.39
-11 4 4 3.57 0.78
-11 -4 4 2.49 1.46
-10 -4 4 2.76 1.8
-10 4 4 9.75 1.33
-9 -4 4 39.35 4.84
-9 4 4 50.82 2.94
-8 -4 4 190.74 10.86
-8 4 4 254.42 7.25
-7 4 4 353.51 9.51
-6 4 4 3.18 1.44
-5 4 4 -1.06 1.79
-4 4 4 15.96 2.36
-3 4 4 9.68 1.96
-2 4 4 73.53 4.71
-1 4 4 1.22 1.16
0 4 4 0.09 0.82
1 4 4 54.87 5.61
2 4 4 3.24 1.88
-2 4 -4 0.39 1
3 4 4 8.85 2.53
-3 4 -4 5.91 1.47
4 4 4 1.96 1.7
5 4 4 8.25 2.53
6 4 4 103.64 7.6
7 4 4 25 3.65
8 4 4 65.25 5.31
-8 4 -4 55.21 4.62
9 4 4 4.76 1.58
-9 4 -4 5.53 1.35
-5 5 4 2.94 0.66
5 5 -4 0.47 0.49
4 5 -4 3.2 0.86
-4 5 4 8.86 0.99
-3 5 4 2.81 0.66
3 5 -4 1.35 0.73
-2 5 4 0.62 0.47
2 5 -4 -1.58 0.77
1 5 -4 7.06 1.2
0 5 -4 1.48 0.66
-20 0 5 -1.03 1.05
-19 0 5 0.27 1.25
-18 0 5 -5.02 2.65
-17 0 5 -3.64 2.7
-16 0 5 1.21 2.54
-15 0 5 -1.61 2.38
-15 0 5 0.16 2.68
-14 0 5 2.62 2.09
-14 0 5 1.97 2.04
-13 0 5 -0.8 1.7
-13 0 5 -4.15 2.65
-12 0 5 0.7 1.77
-11 0 5 2.27 2.06
-10 0 5 -0.58 1.58
-9 0 5 -0.66 2.45
-8 0 5 -0.11 1.77
-7 0 5 0.91 1.35
-6 0 5 0.18 1.09
-6 0 5 0.23 0.38
-5 0 5 -0.31 1.13
-5 0 5 0 0.39
-4 0 5 0 0.39
-4 0 5 0.35 0.82
-3 0 5 0.32 0.41
3 0 -5 0.8 0.87
-3 0 5 0.14 0.84
2 0 -5 2.15 1.1
-2 0 5 0.21 0.74
1 0 -5 0.28 0.85
-1 0 5 0.37 0.84
0 0 5 -0.48 0.83
1 0 5 0.29 0.91
-2 0 -5 0.7 1.23
-3 0 -5 -0.15 1.15
-4 0 -5 -0.5 1.45
-5 0 -5 -1.86 1.74
-6 0 -5 2.21 1.97
-7 0 -5 0.11 2.01
-8 0 -5 1.11 1.38
9 0 5 -2.13 2.18
-10 0 -5 -1.84 2.21
-11 0 -5 1.12 2.23
-12 0 -5 -4.35 2.83
-13 0 -5 -0.4 1.97
-14 0 -5 -0.94 1.65
-15 0 -5 -0.64 1.11
-19 1 5 37.06 4.46
-19 -1 5 38.17 4.54
-18 1 5 7.3 2.63
-18 -1 5 6.95 2.75
-17 1 5 73.73 7.89
-17 -1 5 62.61 7.04
-16 1 5 2.44 2.1
-16 -1 5 -0.17 1.58
-16 -1 5 2.1 1.99
-15 1 5 -2.47 2.5
-15 -1 5 1.03 2.05
-15 -1 5 -0.35 1.96
-14 1 5 673.5 25.94
-14 -1 5 647.44 24.66
-14 1 5 637.8 25.36
-14 -1 5 624.13 24.14
-14 -1 5 702.89 25.11
-13 1 5 166.39 12.37
-13 -1 5 167.89 11.94
-13 1 5 159.28 12.11
-13 -1 5 159.76 11.54
-13 -1 5 170 11.86
-12 1 5 51.95 6.73
-12 -1 5 63.28 7.08
-11 1 5 4.11 2.22
-11 -1 5 7.8 2.66
-10 1 5 20.5 3.91
-10 -1 5 20.39 3.63
-9 1 5 350.95 14.68
-9 -1 5 337.54 13.91
-8 1 5 76.49 6.35
-8 -1 5 68.03 5.69
-8 1 5 67.95 4.89
-7 1 5 334.68 10.86
-7 1 5 332.85 12.66
-7 -1 5 330.79 12.23
-6 -1 5 103.24 6.3
-6 1 5 103.75 5.66
-6 1 5 103.7 6.54
-5 -1 5 216.75 8.88
-5 1 5 235.06 8.55
-5 1 5 218.32 9.15
-5 1 5 217.59 7.37
-4 1 5 297.34 9.36
-4 -1 5 277.19 9.8
-4 1 5 282.1 10.06
-4 1 5 262.18 8.25
3 1 -5 90.7 5.26
-3 1 5 97.49 5.16
-3 -1 5 98.38 5.57
-3 1 5 96.04 5.58
-3 1 5 99.89 4.96
-2 1 5 5.96 1.34
-2 -1 5 5.28 1.43
-2 1 5 5.43 1.48
-2 1 5 6.61 1.48
2 1 -5 3.68 1.2
-1 1 5 80.48 4.76
-1 -1 5 90.64 5.52
-1 1 5 79.91 5.24
-1 1 5 87.6 4.71
0 1 5 1204.74 23.01
0 1 5 1216.83 21.72
0 -1 5 1256.2 24.4
0 1 5 1192.15 23.84
1 1 5 134.26 6.85
-1 1 -5 119.89 6.81
-1 -1 -5 128.81 7.05
1 1 5 134.67 6.03
-2 1 -5 853.02 20.87
-2 -1 -5 903.73 21.27
-3 -1 -5 9.5 2.31
-3 1 -5 9.98 2.55
-4 1 -5 26.04 4.02
-4 -1 -5 24.09 3.78
-5 1 -5 34.17 4.66
-5 -1 -5 38.3 4.88
-6 -1 -5 258.28 13.15
-6 1 -5 230.3 12.57
-7 1 -5 227.36 13.07
-7 -1 -5 224.68 12.88
8 -1 5 239.54 14.33
8 1 5 230.86 13.78
-8 1 -5 248.29 13.7
-8 -1 -5 231.11 13.61
9 -1 5 87.18 8.89
9 1 5 74.47 8.13
-9 1 -5 96.67 8.54
-10 1 -5 200.66 12.28
-10 1 -5 173.75 12.6
-10 -1 -5 172.76 12.42
-11 1 -5 0.75 1.92
-11 -1 -5 -0.11 1.75
-12 1 -5 7.7 3.08
-12 -1 -5 10.09 3.26
-13 1 -5 38.67 5.29
-13 -1 -5 41.71 5.49
-14 1 -5 15.7 2.99
-14 -1 -5 17.58 3.32
-15 1 -5 1.85 0.96
-15 -1 -5 -0.26 0.95
18 2 -5 7.65 2.14
-18 -2 5 6.97 2.12
17 2 -5 58.26 6.35
-17 -2 5 62.1 6.41
-16 -2 5 0.88 1.72
-15 -2 5 72.92 8.26
-14 -2 5 19.07 4.79
-13 -2 5 1.99 2.05
-12 2 5 110.13 8.48
-12 -2 5 100.49 9.81
-11 2 5 4.23 1.8
-11 2 5 4.44 1.05
-11 -2 5 4.04 2.36
-10 2 5 78.59 6.99
-9 2 5 45.69 5.3
-8 2 5 68.22 6.29
-7 2 5 114.37 7.83
-6 2 5 10.21 2.12
-6 2 5 11.86 2.78
-5 2 5 0.65 1.03
-5 2 5 0.66 1.41
-4 2 5 923.36 22.51
-4 2 5 848.42 20.59
-3 2 5 180.54 8.89
-3 2 5 163.44 8.48
-2 2 5 1867.49 34.82
-2 2 5 1999.05 34.9
-1 2 5 1057.78 24.86
-1 2 5 1099.41 23.42
0 2 5 936 23.77
0 2 5 988.31 21.45
1 2 5 308.38 13.1
1 -2 5 305.49 8.57
1 2 5 307.79 10.92
2 2 5 56.06 5.79
2 2 5 62.11 4.83
2 -2 5 61.45 3.39
3 2 5 7.98 2.63
3 -2 5 11.33 1.4
4 2 5 38.64 5.28
4 -2 5 46.89 2.56
5 2 5 184.5 11.81
6 2 5 472.67 20.06
6 2 5 475.21 19.12
6 2 5 479.46 19.57
-6 2 -5 469.31 19.91
7 2 5 166.9 11.92
7 2 5 171.76 11.46
-7 2 -5 178.1 12.49
8 2 5 18.72 3.81
-8 2 -5 16.1 3.84
9 2 5 15.81 3.44
-9 2 -5 16.08 3.98
-10 2 -5 76 7.89
-11 2 -5 -2.42 2.01
-12 2 -5 62.05 6.25
-13 2 -5 2.76 1.43
16 3 -5 2.83 1.5
15 3 -5 18.78 3.51
-15 -3 5 21.37 3.82
14 3 -5 37.12 5.21
-14 -3 5 37.85 5.66
13 3 -5 7.49 2.73
-13 -3 5 4.36 2.67
12 3 -5 57.53 7.05
-12 3 5 82.34 3.65
-12 -3 5 68.36 7.98
11 3 -5 7.83 3.05
-11 3 5 15.11 1.73
-11 -3 5 10.48 3.49
10 3 -5 175.85 12.39
-10 -3 5 171.85 13.03
9 3 -5 1.77 1.79
-9 3 5 1.7 1.1
-9 -3 5 1.63 2.06
-8 3 5 -1.97 1.69
-8 3 5 -0.27 0.93
-7 3 5 5.37 1.44
-7 3 5 3.45 2.07
-6 3 5 25.73 4.5
-6 3 5 21.72 2.41
-6 3 5 23.31 3.63
-5 3 5 2.58 1.64
-5 3 5 1.25 1.32
-5 3 5 -0.57 1.54
-4 -3 5 66.92 7.12
-4 3 5 51.63 5.73
-4 3 5 57.11 4.03
-4 3 5 53.85 5.78
-3 3 5 47.71 5.39
-3 -3 5 45.35 5.74
-3 3 5 42.02 3.45
-3 3 5 35.36 4.81
-2 3 5 25.72 4.11
-2 3 5 24.75 3.99
-2 3 5 24.53 3.79
-2 3 5 22.99 2.65
-1 3 5 121.97 9.14
-1 -3 5 130.09 9.12
-1 3 5 129.72 8.4
-1 3 5 129.64 9.01
0 3 5 265.5 13.81
0 3 5 311.58 14.48
0 -3 5 317.64 13.98
0 3 5 285.38 12.25
1 3 5 0.46 1.39
1 -3 5 -0.99 0.99
1 3 5 -0.62 1.16
2 3 5 34.81 5.28
2 3 5 39.39 5.49
2 3 5 32.21 5
3 3 5 150.12 10.94
3 3 5 164.79 11.25
3 3 5 129.84 9.92
-3 3 -5 156.43 10.82
4 3 5 -1.44 1.4
4 3 5 -2.79 2.24
-4 3 -5 -0.16 1.61
5 3 5 392.34 17.75
-5 3 -5 358.81 17.46
6 3 5 87.16 8.35
-6 3 -5 75.6 8.06
7 3 5 2.28 2.25
-7 3 -5 3.61 2.76
8 3 5 -1.26 1.74
-8 3 -5 -1.48 2.06
9 3 5 -1.02 1.43
-9 3 -5 -0.35 1.56
10 3 5 -0.77 1.06
-10 3 -5 0.6 1.51
11 3 5 9.38 1.95
-11 3 -5 8.08 2.36
-12 3 -5 59.83 4.7
-12 -4 5 0.57 1.14
-11 -4 5 21.68 3.35
-10 -4 5 1.48 1.45
-10 4 5 2.52 0.95
-9 -4 5 10.43 2.75
-9 4 5 23.16 2.07
-8 -4 5 64.39 6.22
-8 4 5 84.88 3.98
-7 -4 5 254.27 12.51
-7 4 5 320 8.42
-6 -4 5 32.38 4.42
-6 4 5 54.75 3.54
-5 4 5 -1.32 1.28
-4 4 5 -0.89 1.37
-3 4 5 -1.03 1.34
-1 4 5 -0.33 1.11
0 4 5 1.77 1.14
1 4 5 19.65 3.49
2 4 5 4.06 1.97
-2 4 -5 3.63 1.2
3 4 5 27.69 4.2
4 4 5 2.24 1.83
5 4 5 7.21 2.36
6 4 5 3.07 1.75
7 4 5 1.39 1.34
-7 4 -5 1.69 1.07
8 4 5 -0.25 0.79
3 5 -5 -0.06 0.52
-20 0 6 0.69 0.98
-19 0 6 5.15 2.24
-18 0 6 62.15 7.29
-17 0 6 8.16 3.4
-16 0 6 390.79 19.76
-15 0 6 238.87 15.42
-14 0 6 8.12 3.1
-14 0 6 4.98 2.44
-13 0 6 67.53 7.95
-13 0 6 60.58 7.39
-12 0 6 122.43 10.11
-11 0 6 54.31 6.4
-10 0 6 13.67 3.34
-9 0 6 38.31 4.91
-8 0 6 3490.85 56.92
-7 0 6 225.02 10.66
-6 0 6 58.37 5.17
-5 0 6 299.99 7.82
-5 0 6 321.95 11.9
-4 0 6 0.83 0.55
-4 0 6 0.44 0.94
-3 0 6 271.39 10.49
-2 0 6 1459.49 27.99
-1 0 6 192.99 9.06
0 0 6 526.16 15.85
1 0 6 743.97 19.98
-2 0 -6 519.63 17.1
-3 0 -6 8.39 2.48
-4 0 -6 17.96 3.62
-5 0 -6 403.09 17.17
-6 0 -6 76.16 7.73
-7 0 -6 116.34 9.78
8 0 6 117.31 10.39
-8 0 -6 130.2 10.62
9 0 6 1324.79 37.74
-10 0 -6 105.03 10.05
-11 0 -6 168.19 12.5
-12 0 -6 41.56 5.97
-13 0 -6 56.2 6.3
-14 0 -6 11.36 2.59
19 1 -6 23.23 3.3
-19 1 6 17.44 3.18
-19 -1 6 15.26 3.08
-18 1 6 133.56 9.7
-18 -1 6 129.08 9.33
-17 1 6 2.08 2.3
-17 -1 6 1.05 2
-16 1 6 -4.19 2.67
-16 -1 6 1.18 1.69
-15 1 6 208.7 14.21
-15 -1 6 205.48 13.57
-14 1 6 612.07 24.82
-14 -1 6 573.41 23.13
-14 1 6 623.77 24.67
-14 -1 6 639.85 24.11
-13 1 6 19.75 4.47
-13 -1 6 20.3 4.4
-13 1 6 24.17 4.94
-13 -1 6 24.22 4.71
-13 -1 6 29.76 5.17
-12 -1 6 36.82 5.49
-12 1 6 41.27 6.03
-11 1 6 84.44 8.03
-11 -1 6 95.03 8.21
-10 1 6 28.77 4.54
-10 -1 6 26.51 4.28
-9 1 6 8.31 2.39
-9 -1 6 7.12 2.35
-9 1 6 4.64 1.46
-8 1 6 26.41 3.16
-8 1 6 22.54 3.66
-8 -1 6 24.54 3.66
-7 1 6 105.82 6.07
-7 1 6 102.27 7.22
-7 -1 6 99.18 6.86
-6 1 6 256.83 9.46
-6 -1 6 229.2 10.24
-6 1 6 233.61 10.61
-5 1 6 2.03 0.9
-5 1 6 0.42 0.82
-5 -1 6 0.09 0.85
-5 1 6 -0.42 1.01
-4 1 6 76.01 4.78
-4 -1 6 69.63 5.22
-4 1 6 69.1 5.36
-4 1 6 68.02 4.13
-3 1 6 139.68 6.47
-3 -1 6 127.48 7.02
-3 1 6 119.38 6.98
-3 1 6 126.22 5.81
-2 1 6 100.38 5.24
-2 1 6 94.17 6.24
-2 1 6 111.04 5.68
-2 -1 6 104.34 6.42
-1 1 6 984.01 20.17
-1 1 6 1026.38 20.04
-1 -1 6 1034.32 23.13
-1 1 6 985.35 22.96
0 1 6 27.12 3.05
0 1 6 31.16 3.19
0 -1 6 30.26 3.68
0 1 6 26.84 3.52
-1 1 -6 525.4 16.58
-1 -1 -6 526.83 16.75
-2 1 -6 90.38 6.87
2 1 6 101.8 6.57
-2 -1 -6 90 6.81
-3 1 -6 70.58 6.37
-3 -1 -6 76 6.66
-4 1 -6 217.66 11.93
-4 -1 -6 238.78 12.44
-5 1 -6 418.91 17.53
-5 -1 -6 441.86 17.88
-6 1 -6 -0.89 1.44
-6 -1 -6 -0.89 1.83
7 1 6 488.66 20.6
7 -1 6 538.33 21.79
7 1 6 527.55 20.03
-7 1 -6 473.38 20.12
-7 -1 -6 512.25 20.92
8 -1 6 40.63 6.31
8 1 6 50.55 6.77
-8 1 -6 38.5 5.57
-8 -1 -6 45.45 6.66
9 -1 6 -3.37 2.22
9 1 6 -0.96 2.37
-9 1 -6 -2.5 1.89
-10 1 -6 31.12 5.37
-10 -1 -6 27.63 5.05
-10 1 -6 31.43 4.77
-11 1 -6 14.78 3.95
-11 -1 -6 15.62 4.03
-12 1 -6 152.45 10.4
-12 -1 -6 185.95 11.49
-13 1 -6 0.09 1.2
-13 -1 -6 0.94 1.78
-14 1 -6 1.11 0.77
-14 -1 -6 -1.11 1
18 2 -6 7.09 2.31
-18 -2 6 7.37 2
17 2 -6 57.96 6.46
-17 -2 6 64.37 6.53
-16 -2 6 5.07 2.21
-15 -2 6 2.57 2.42
-14 -2 6 30.69 5.72
-13 -2 6 100.5 9.83
-12 2 6 2.38 1.61
-12 -2 6 -1.84 1.92
-11 2 6 116.74 8.7
-11 2 6 138.51 4.86
-11 -2 6 113.51 10.33
-10 2 6 107.51 8.31
-10 -2 6 112.4 10.1
-9 2 6 26.8 4.2
-8 2 6 98.73 7.65
-7 2 6 76.09 6.63
-6 2 6 1.72 1.3
-6 2 6 2.1 1.58
-5 2 6 50.43 5.05
-5 2 6 46.06 4.4
-4 2 6 28.26 3.85
-4 2 6 24.14 3.28
-3 2 6 0.42 1.2
-3 2 6 3.49 1.65
-2 2 6 665.04 18.82
-2 2 6 707.28 18.93
-1 2 6 840.63 22.17
-1 2 6 843.14 20.8
0 2 6 185.35 10.13
0 2 6 188.34 8.97
1 2 6 64.08 6.18
1 2 6 66.5 5.29
2 2 6 91.3 7.6
3 2 6 28.08 4.44
4 2 6 186.2 11.79
4 2 6 192.96 11.56
4 2 6 199.69 12.43
5 2 6 415.02 18.26
5 2 6 373.82 16.65
5 2 6 415.7 18.4
6 2 6 377.7 17.73
6 2 6 359.9 16.28
-6 2 -6 370.03 18.29
6 2 6 380.4 18.02
7 2 6 16.73 3.54
-7 2 -6 15.63 4.03
8 2 6 1.76 1.54
-8 2 -6 -1.75 2.09
-9 2 -6 -0.28 1.77
-10 2 -6 20.16 4.16
-11 2 -6 79.96 7.13
-12 2 -6 10.24 2.48
16 3 -6 1.36 1.15
15 3 -6 4.52 2.13
14 3 -6 11.9 3.1
13 3 -6 5.79 2.28
-13 -3 6 7.58 2.99
12 3 -6 -2.39 1.99
-12 -3 6 1.5 2.15
11 3 -6 148.98 11.12
-11 -3 6 153.56 12.05
-10 3 6 17.61 2.02
-9 3 6 338.83 8.93
-8 3 6 456.46 18.88
-8 3 6 524.93 11.61
-7 3 6 439.84 18.2
-7 3 6 525.3 11.93
-6 3 6 242.78 13.14
-6 3 6 230.63 11.61
-5 3 6 29.76 4.11
-5 3 6 33.79 4.82
-5 3 6 34.34 2.95
-5 -3 6 33.21 5.45
-5 3 6 29.73 4.24
-4 -3 6 199.47 12.45
-4 3 6 200.24 11.39
-4 3 6 217.47 7.54
-4 3 6 197.93 10.79
-4 3 6 189.29 10.83
-3 3 6 4.14 1.96
-3 -3 6 4.94 2.2
-3 3 6 1.51 1.44
-3 3 6 5.76 2.22
-3 3 6 2.93 0.99
-2 3 6 73.84 6.93
-2 -3 6 69.52 6.95
-2 3 6 76.09 6.64
-2 3 6 66.34 6.71
-1 3 6 140.48 9.69
-1 3 6 138.38 8.76
-1 -3 6 147.81 9.86
-1 3 6 135.73 9.74
0 3 6 88.76 7.95
0 3 6 81.94 7.59
0 3 6 85.22 6.72
0 3 6 71.31 7.06
0 -3 6 85 7.4
1 3 6 2.98 1.88
1 3 6 3.56 2.01
1 -3 6 5.7 2.14
1 3 6 0.92 1.27
2 3 6 -1.92 1.43
2 3 6 5.4 2.38
2 -3 6 0.72 1.16
2 3 6 0.25 1.65
-2 3 -6 3.37 2.21
3 3 6 61.03 6.93
3 -3 6 62.32 5.96
3 3 6 52.91 6.47
-3 3 -6 56.34 6.68
4 3 6 67.83 7.22
-4 3 -6 57.63 6.82
5 3 6 87.82 8.07
-5 3 -6 84.86 8.23
6 3 6 1.91 1.91
-6 3 -6 1.08 2.04
7 3 6 1.95 1.95
-7 3 -6 4.33 2.28
8 3 6 45 5.08
-8 3 -6 42.67 5.54
9 3 6 11.72 2.58
-9 3 -6 9.2 2.64
10 3 6 1.06 0.88
-10 3 -6 0.41 1.14
-11 3 -6 84.3 5.55
-12 -4 6 12.23 2.23
-11 -4 6 11.24 2.49
-10 -4 6 3.55 1.72
-10 4 6 7.41 1.18
-9 -4 6 8.71 2.56
-9 4 6 14.92 1.64
-8 -4 6 -0.46 1.47
-8 4 6 1.85 1.08
-7 -4 6 15.47 3.24
-7 4 6 26.88 2.35
-6 -4 6 0 1.24
-6 4 6 1.2 0.98
-5 -4 6 82.67 6.77
-5 4 6 105.39 4.58
-4 4 6 12.58 1.7
-3 4 6 -0.73 0.86
-2 4 6 19.6 3.25
-2 4 6 26.08 2.2
-1 4 6 88.2 6.83
0 4 6 67.69 6.16
1 4 6 1.41 1.38
2 4 6 123.95 8.21
3 4 6 2.37 1.64
4 4 6 35.43 4.28
5 4 6 30.92 3.81
6 4 6 4.75 1.7
7 4 6 5.31 1.42
-20 0 7 -1.86 1.24
-19 0 7 -0.21 1.24
-18 0 7 -1.43 1.94
-17 0 7 -0.28 2.19
-16 0 7 0.19 2.44
-15 0 7 -5.09 3.02
-14 0 7 -2.94 2.23
-14 0 7 -3.18 2.21
-13 0 7 1.01 1.41
-13 0 7 -4.45 2.46
-12 0 7 -2 1.99
-11 0 7 -1.7 1.81
-10 0 7 -0.3 1.48
-9 0 7 -1.72 1.79
-8 0 7 0.14 1.42
-7 0 7 -0.16 1.39
-6 0 7 -0.23 1.19
-5 0 7 0 1.29
-4 0 7 -0.04 1.18
-3 0 7 -1.54 1.42
-2 0 7 -0.87 1.31
-1 0 7 -0.7 1.45
0 0 7 -0.56 1.64
-1 0 -7 -0.08 1.64
-2 0 -7 -2.45 1.85
-3 0 -7 2.75 1.76
-4 0 -7 1.49 1.69
-5 0 -7 0.77 2.05
-6 0 -7 0.82 1.6
6 0 7 -1.97 1.98
-7 0 -7 -1.01 2.05
7 0 7 -1.05 1.8
-8 0 -7 -2.57 2.19
8 0 7 -1.49 2.85
9 0 7 -2.44 2.73
-10 0 -7 -0.89 2.87
-11 0 -7 -2.3 2.23
-12 0 -7 -1.42 1.79
-13 0 -7 -0.96 1.43
-19 1 7 4.14 1.74
-19 -1 7 1.77 1.28
-18 1 7 14.59 3.31
-18 -1 7 15.13 3.46
-17 1 7 40.15 5.76
-17 -1 7 41.58 5.71
-16 1 7 15.69 3.95
-16 -1 7 10.59 3.35
-15 1 7 47.98 6.98
-15 -1 7 54.52 7.07
-14 1 7 -0.75 1.56
-14 -1 7 -2.37 2.13
-14 1 7 -0.41 2
-14 -1 7 -2.27 2.07
-13 1 7 0.38 0.71
-13 -1 7 0.1 1.38
-13 1 7 -0.56 1.65
-13 -1 7 0.75 1.66
-12 1 7 85.45 8.67
-12 -1 7 90.81 8.48
-12 1 7 84.54 8.58
-12 -1 7 85.76 8.34
-11 1 7 10.93 3.21
-11 -1 7 7.93 2.76
-10 1 7 34.56 5.11
-10 -1 7 34.16 5
-9 1 7 3.47 1.4
-9 1 7 3.04 1.32
-9 -1 7 3.8 1.77
-8 1 7 260.8 10.17
-8 -1 7 249 12.25
-8 1 7 247.89 12.57
-7 1 7 661.37 16.82
-7 -1 7 646.14 19.66
-7 1 7 634.01 20.02
-6 1 7 1.11 1.05
-6 -1 7 1.79 1.42
-6 1 7 1.39 1.25
-5 1 7 136.09 6.95
-5 -1 7 128.38 7.95
-5 1 7 124.85 8.08
-4 1 7 353.54 11.29
-4 -1 7 341.54 12.96
-4 1 7 331.4 13.1
-3 -1 7 26.45 3.66
-3 1 7 27.07 3.75
-3 1 7 28.85 3.15
-2 1 7 905.44 19.6
-2 1 7 867.81 23.06
-1 1 7 223.83 10.88
-1 1 7 227.98 9.04
-1 -1 7 207.51 10.49
0 -1 7 8.58 2.38
0 1 7 11.8 2.67
-1 1 -7 168.94 9.84
-1 -1 -7 173.92 10.09
-2 1 -7 49.73 5.59
-2 -1 -7 46.11 5.49
-3 1 -7 80.06 7.38
-3 -1 -7 85.12 7.62
-4 1 -7 58.17 6.58
-4 -1 -7 66.81 7.18
-5 1 -7 26.2 4.64
-5 -1 -7 28.4 4.85
5 1 7 27.93 4.91
6 1 7 317.46 16.7
6 -1 7 344.53 17.43
6 1 7 348.28 16.26
-6 1 -7 331.53 16.91
-6 -1 -7 333.96 17.08
7 -1 7 195.26 13.28
7 1 7 190.22 13.1
-7 1 -7 175.08 12.33
-7 -1 -7 198.28 13.19
8 -1 7 321.18 17.28
8 1 7 308.13 16.85
-8 1 -7 342.3 16.42
-9 -1 -7 13.63 3.62
9 1 7 11.2 3.44
-9 1 -7 9.12 3.04
-9 1 -7 12.26 3.11
-10 1 -7 26.54 4.98
-10 -1 -7 25.02 4.77
-10 1 -7 18.28 3.62
-11 1 -7 20.85 4.06
-11 -1 -7 21.56 4.05
-12 1 -7 16.32 3.1
-12 -1 -7 13.5 3.14
-13 1 -7 1.5 0.83
-13 -1 -7 -0.29 0.86
18 2 -7 8.81 2.25
-17 -2 7 16.01 3.3
-16 -2 7 24.41 4.35
-15 -2 7 245.61 14.8
-14 -2 7 341.11 18.28
-13 -2 7 214.5 14.53
-12 -2 7 0.45 1.95
-11 2 7 267.01 13.09
-11 -2 7 284.53 16.8
-10 2 7 142.07 9.49
-10 2 7 131.64 10.62
-10 -2 7 135.85 11.42
-9 2 7 18.72 3.43
-9 2 7 11.92 3.53
-9 2 7 23.05 2
-9 -2 7 17.12 4.12
-8 2 7 121.27 8.45
-7 2 7 6.24 2.12
-6 2 7 16.19 2.69
-6 2 7 16.87 3.22
-5 2 7 88.5 6.85
-5 2 7 79.42 5.95
-4 2 7 400.6 14.65
-4 2 7 354.84 13.18
-3 2 7 132.96 8.15
-3 2 7 124.4 7.78
-2 2 7 9.72 2.43
-2 2 7 10.01 2.52
-1 2 7 8.52 2.28
-1 2 7 9.91 2.37
0 2 7 -1.09 1.21
0 2 7 1.75 1.36
1 2 7 162.91 10.1
2 2 7 100.25 8.08
2 2 7 105.13 8.21
2 2 7 96.22 8.71
3 2 7 64.3 6.74
3 2 7 69.17 6.9
3 -2 7 79.28 7.07
3 2 7 66.39 7.29
4 2 7 278.06 14.55
4 2 7 255.44 13.44
4 2 7 286.32 15.53
5 2 7 812.84 24.86
5 2 7 894.63 28.62
6 2 7 39.16 5.16
-6 2 -7 34.01 5.6
7 2 7 101.03 7.84
-7 2 -7 93.9 9.04
-8 2 -7 1.45 1.92
-9 2 -7 17.49 4.01
-10 2 -7 14.8 3.35
-11 2 -7 2.81 1.56
16 3 -7 10.32 2.18
15 3 -7 1.47 1.49
14 3 -7 0 1.73
13 3 -7 6.36 2.52
12 3 -7 0.88 1.75
-10 3 7 9.44 1.62
-9 3 7 44.46 3.04
-8 -3 7 226.84 14.16
-8 3 7 303.43 8.24
-7 -3 7 345.47 17.57
-7 3 7 425.58 10.04
-6 3 7 3.29 1.44
-6 3 7 2.23 1.54
-6 -3 7 3.71 2.36
-6 3 7 2.57 1.6
-6 3 7 4.23 1.23
-5 -3 7 43.07 5.87
-5 3 7 40.5 5.31
-5 3 7 41.48 5.13
-5 3 7 43.46 3.09
-5 3 7 35.32 4.58
-4 3 7 -3.7 1.84
-4 -3 7 -1.31 1.58
-4 3 7 0.17 1.21
-4 3 7 0.49 1.27
-4 3 7 -0.33 0.87
-3 3 7 -1.17 1.33
-3 3 7 -1.79 1.55
-3 -3 7 -0.45 2
-3 3 7 -2.49 1.46
-2 -3 7 145.47 10.03
-2 3 7 140.65 9.1
-2 3 7 151.02 10.05
-2 3 7 134.48 9.55
-1 3 7 257.7 13.41
-1 -3 7 251.23 13.08
-1 3 7 243.35 11.83
-1 3 7 219.61 12.74
-1 3 7 245.95 13.23
0 3 7 125.05 9.38
0 -3 7 124.61 8.97
0 3 7 103.77 8.83
0 3 7 119.06 9.22
1 3 7 41.06 5.6
1 -3 7 45.78 5.45
1 3 7 41.06 5.66
2 3 7 19.23 4.18
2 -3 7 19.09 3.53
2 3 7 11.57 3.39
-2 3 -7 14.71 3.46
3 3 7 132.23 9.79
3 3 7 113.21 9.6
-3 3 -7 125.57 9.65
4 3 7 25.58 4.47
-4 3 -7 27.35 4.77
5 3 7 25.87 4.44
-5 3 -7 23.36 4.49
6 3 7 2.92 1.78
-6 3 -7 0.32 1.47
7 3 7 1.27 1.22
-7 3 -7 1.2 1.51
8 3 7 -0.79 0.91
-8 3 -7 -0.15 1.2
9 3 7 0.37 0.7
-9 3 -7 1.46 1.3
-10 3 -7 16.75 2.46
-12 -4 7 2.24 1.11
-11 -4 7 -0.96 1.05
-10 -4 7 -0.36 1.1
-9 -4 7 30.02 4.04
-9 4 7 50.75 2.59
-8 -4 7 32.32 4.12
-8 4 7 54.03 2.8
-7 -4 7 3.23 1.81
-7 4 7 5.37 1.19
-6 -4 7 5.27 1.99
-6 4 7 14.21 1.63
-5 -4 7 -0.41 1.09
-5 4 7 1.53 0.85
-4 -4 7 1.24 1.12
-4 4 7 4.18 0.97
-3 4 7 16.67 3.03
-3 -4 7 15.11 2.71
-2 4 7 13 2.73
-1 4 7 48.02 5.02
0 4 7 83.16 6.52
1 4 7 4 1.8
2 4 7 -1.01 1.6
3 4 7 1.84 1.4
4 4 7 0.62 1.01
5 4 7 20.26 2.74
6 4 7 8.15 1.63
-20 0 8 25.39 3.4
-19 0 8 0.26 1.29
-18 0 8 18.35 3.92
-17 0 8 -1.13 2.39
-16 0 8 61.79 7.67
-15 0 8 26.86 5.22
-14 0 8 -1.08 1.53
-14 0 8 0.35 2.66
-13 0 8 -3.56 2.3
-13 0 8 1.32 1.69
-12 0 8 18.5 4.3
-12 0 8 15.79 3.9
-11 0 8 13.48 3.5
-10 0 8 119.66 9.61
-9 0 8 241.9 13.34
-8 0 8 64.97 6.63
-7 0 8 12.82 3.12
-6 0 8 5.6 2.21
-5 0 8 -1.02 1.76
-4 0 8 186.67 10.39
-3 0 8 17.92 3.22
-2 0 8 835.84 24.08
-1 0 8 2645.98 48.9
0 0 8 73.51 7.03
-1 0 -8 24.16 4.08
-2 0 -8 140.01 10.14
-3 0 -8 212.54 12.96
4 0 8 95.12 9.04
-4 0 -8 92.92 8.9
-5 0 -8 23.3 4.78
5 0 8 21.55 4.6
6 0 8 101.5 9.94
-6 0 -8 120.94 10.64
7 0 8 521.87 22.75
8 0 8 13.35 4.52
9 0 8 151.36 11.8
-10 0 -8 17.54 4.11
-11 0 -8 1.6 1.73
-12 0 -8 19.77 3.36
-19 1 8 14.3 2.78
-19 -1 8 12.98 2.59
-18 1 8 7.41 2.46
-18 -1 8 7.24 2.49
-17 1 8 2.1 1.71
-17 -1 8 -0.94 1.62
-16 1 8 26.09 4.89
-16 -1 8 27.26 4.76
-15 1 8 60.87 7.56
-15 -1 8 60.01 7.17
-14 1 8 56.36 7.44
-14 -1 8 61.59 7.38
-13 1 8 8.09 3.29
-13 -1 8 8.49 3.04
-13 1 8 8.19 2.76
-13 -1 8 6.16 2.59
-12 1 8 11.12 3.73
-12 -1 8 11.83 3.45
-12 1 8 9.24 3.05
-12 -1 8 8.3 2.62
-11 1 8 6.58 2.56
-11 -1 8 8.18 2.58
-11 -1 8 3.07 1.97
-11 1 8 6.92 2.74
-10 -1 8 220.67 12.8
-10 1 8 214.29 13.1
-9 -1 8 99.81 8.34
-9 1 8 110.55 9.01
-8 1 8 90.76 5.97
-8 -1 8 87.02 7.51
-8 1 8 90.64 7.95
-7 1 8 2.66 1.24
-7 -1 8 2.58 1.9
-7 1 8 2.03 1.55
-6 1 8 4.45 1.56
-6 -1 8 3.94 1.91
-6 1 8 3.48 1.72
-5 -1 8 0.75 1.2
-5 1 8 -0.39 1.31
-5 1 8 1.34 1.02
-4 1 8 189.88 8.55
-4 -1 8 190.69 10.42
-4 1 8 181.59 10.4
-3 1 8 1.25 1.28
-3 1 8 1.52 1.24
-3 -1 8 0.02 1.45
-2 1 8 20.61 3.68
-2 -1 8 26.21 4.09
-1 -1 8 60.75 6.17
-1 1 8 56.84 6.04
0 1 -8 8.32 2.5
0 -1 -8 11.37 3.02
-1 1 -8 1.95 1.6
-1 -1 -8 5.78 2.42
-2 1 -8 109.05 8.9
-2 -1 -8 118.7 9.34
-3 -1 -8 68.24 7.4
-3 1 -8 61.69 6.97
4 -1 8 48.06 6.46
4 1 8 46.03 6.35
4 1 8 59.83 6.75
-4 1 -8 53 6.72
-4 -1 -8 55.79 7
5 -1 8 796.65 27.49
5 1 8 741.14 26.61
5 1 8 781.2 25.6
-5 1 -8 747.74 26.54
-5 -1 -8 748.9 26.77
6 1 8 397.37 19.24
6 -1 8 420.62 19.78
6 1 8 454.64 18.86
-6 1 -8 405.35 19.1
-6 -1 -8 450.36 20.29
7 -1 8 19.46 4.52
7 1 8 21.3 4.69
-7 1 -8 29.8 4.99
8 -1 8 -1.88 2.05
8 1 8 -0.16 1.88
-8 1 -8 -0.2 1.26
-9 1 -8 123.78 8.91
-9 1 -8 103.78 8.94
-9 -1 -8 92.41 8.62
-10 1 -8 15.83 3.59
-10 -1 -8 16.21 3.64
-11 1 -8 46.53 5.05
-11 -1 -8 48.54 5.21
-12 1 -8 24.44 3.11
-12 -1 -8 25.05 3.26
18 2 -8 -0.36 1.14
-17 2 8 1.03 1.07
-16 2 8 30.97 4.58
-15 2 8 91.3 8.29
-14 2 8 105.1 9.45
-13 2 8 -1.41 2.05
-12 2 8 26.93 5.04
-11 2 8 13.41 3.89
-11 2 8 17.88 3.38
-10 2 8 4.87 2.94
-10 2 8 4.88 2.04
-9 2 8 97.39 7.75
-9 2 8 107.53 4.3
-8 2 8 319.84 14.28
-8 2 8 325.68 16.96
-7 2 8 219.13 11.59
-7 -2 8 238.24 14.06
-7 2 8 210.43 13.36
-6 2 8 15.57 2.55
-6 2 8 17.01 3.32
-5 2 8 192.63 10.39
-5 2 8 178.51 9.03
-4 2 8 38.32 4.68
-3 2 8 143.45 8.69
-2 2 8 5.99 1.95
-1 2 8 66.19 6.41
-1 -2 8 69.6 6.84
0 2 8 33.95 4.82
0 -2 8 42.87 5.25
0 2 8 34.45 5.4
1 2 8 15.19 3.27
1 -2 8 14.9 3.34
1 2 8 16.37 3.95
2 2 8 77.71 7.19
2 -2 8 92.05 7.75
2 2 8 84.03 8.5
3 2 8 3.84 1.91
3 -2 8 3.2 1.94
3 2 8 5.24 2.58
4 2 8 171.26 10.55
4 2 8 181.11 12.58
5 2 8 132.09 9.03
5 2 8 119.11 10
-5 2 -8 137.03 10.86
-6 2 -8 0.76 1.95
-7 2 -8 19.5 4.36
-8 2 -8 4.29 2.28
-9 2 -8 4.02 2.15
-10 2 -8 15.31 2.87
16 3 -8 -0.14 0.64
-16 -3 8 -0.15 0.94
15 3 -8 -2.31 1.39
-15 -3 8 0.46 1.27
14 3 -8 1.68 1.41
-14 -3 8 1.1 1.69
13 3 -8 -2.02 1.45
-13 -3 8 0.68 1.7
12 3 -8 30.53 4.48
-12 -3 8 33.13 5.14
-11 -3 8 2.85 2.46
-10 -3 8 27.82 5.12
-9 -3 8 10.03 3.5
-9 3 8 14.28 1.76
-8 -3 8 18.91 4.15
-8 3 8 32.44 2.51
-7 -3 8 13.78 3.84
-7 3 8 24.57 2.18
-6 -3 8 7.28 2.75
-6 3 8 12.23 1.67
-5 -3 8 143.19 10.66
-5 3 8 143.51 9.77
-4 3 8 1.28 1.49
-4 -3 8 2.46 1.97
-3 3 8 62.03 6.44
-3 -3 8 61.36 6.62
-2 3 8 511.77 19.09
-2 -3 8 477.24 18.63
-1 3 8 321.58 15.09
-1 -3 8 319.64 14.75
-1 3 8 286.82 14.82
0 3 8 39.72 5.39
0 -3 8 43.53 5.35
0 3 8 32.57 5.13
1 3 8 40.24 5.42
1 -3 8 37.57 4.84
1 3 8 32.31 5.1
-1 3 -8 35.38 5.07
2 3 8 159.72 10.49
2 -3 8 161.44 9.73
2 3 8 126.19 10.06
-2 3 -8 151.69 10.32
3 3 8 2.68 2.23
-3 3 -8 8.22 2.73
4 3 8 11.04 2.93
-4 3 -8 9.6 2.85
5 3 8 8.4 2.46
-5 3 -8 7.47 2.53
6 3 8 2.32 1.47
-6 3 -8 1.66 1.48
7 3 8 7.62 1.88
-7 3 -8 4.07 1.75
8 3 8 3.13 1.07
-8 3 -8 1.86 1.13
-11 -4 8 9.71 1.88
-10 -4 8 6.22 1.67
-9 -4 8 34.23 3.87
-8 -4 8 144.65 8.12
-7 -4 8 1.88 1.49
-6 -4 8 0.91 1.19
-6 4 8 0.26 0.55
-5 -4 8 -0.34 1.27
-5 4 8 -0.07 0.53
-4 -4 8 5.08 1.57
-3 -4 8 5.31 1.88
-2 -4 8 1.21 1.05
-2 4 8 -0.69 1.22
-1 4 8 5.69 1.93
0 4 8 155.69 8.39
1 4 8 -0.24 1.13
2 4 8 135.66 7.43
3 4 8 -0.1 0.98
4 4 8 5.05 1.37
-19 0 9 -0.42 1.17
-18 0 9 -0.41 1.38
-17 0 9 2.65 2.16
-16 0 9 -2.88 2.41
-15 0 9 -3.66 2.76
-14 0 9 1.19 1.88
-13 0 9 1.25 2.21
-13 0 9 4.48 2.12
-12 0 9 -3.06 2.19
-12 0 9 1.08 1.46
-11 0 9 -3.14 2.09
-11 0 9 1.22 1.77
-10 0 9 -1.71 1.61
-9 0 9 0.96 1.47
-8 0 9 -2.17 1.77
-7 0 9 -3.07 1.97
-6 0 9 -2 1.75
-5 0 9 -1.13 1.62
-4 0 9 -0.2 1.56
-3 0 9 1.84 1.77
-2 0 9 3.96 2.03
-1 0 9 -0.22 1.3
0 0 -9 -1.47 1.75
-1 0 -9 -2.29 1.95
-2 0 -9 -0.92 1.74
2 0 9 -1.37 2.05
-3 0 -9 -1.02 1.74
3 0 9 -3.45 2.46
-4 0 -9 -1.02 1.55
4 0 9 -0.03 1.83
5 0 9 -0.95 2.16
6 0 9 0.29 2.55
7 0 9 -4.01 2.9
8 0 9 -1.07 2.5
-9 0 -9 1.96 2.29
-10 0 -9 -0.12 1.29
-11 0 -9 -0.17 0.81
-19 1 9 1.62 1.31
-18 1 9 17.82 3.28
-18 -1 9 15.79 3.18
-17 1 9 9.69 2.91
-17 -1 9 8.54 2.59
-16 1 9 -1.06 1.85
-16 -1 9 -2.06 1.86
-15 1 9 119.83 10.31
-15 -1 9 125.75 10.17
-14 1 9 94.13 9.35
-14 -1 9 91.75 8.86
-13 1 9 2.79 2.07
-13 -1 9 0.84 1.4
-12 -1 9 4.57 2.48
-12 1 9 2.47 1.62
-12 1 9 3.45 2.21
-12 -1 9 4.47 2.1
-11 -1 9 11.57 3.27
-11 1 9 16.67 3.77
-11 1 9 8.76 3.14
-11 -1 9 7.77 2.78
-10 -1 9 32.61 5.09
-10 1 9 36.31 5.47
-10 1 9 27.89 5.17
-10 -1 9 30.94 5.04
-9 1 9 5.84 2.48
-9 -1 9 6 2.57
-9 1 9 3.61 2.11
-8 1 9 37.63 3.94
-8 -1 9 40.65 5.43
-8 1 9 39.5 5.61
-7 1 9 3.43 1.35
-7 1 9 2.54 1.53
-6 1 9 100.15 6.43
-6 -1 9 83.94 7.52
-6 1 9 91.41 8.09
-5 1 9 117.33 7.09
-5 -1 9 119.96 8.98
-5 1 9 111.51 8.86
-4 -1 9 301.13 14.61
-4 1 9 285.73 14.53
-3 -1 9 21.43 4.15
-3 1 9 21.75 4.11
-2 -1 9 10.41 3.11
-2 1 9 8.31 2.68
1 1 -9 23.07 4.15
1 -1 -9 29.66 4.78
0 1 -9 20.73 4.09
0 -1 -9 22.11 4.4
-1 1 -9 34.59 5.3
-1 -1 -9 30.76 5.11
1 -1 9 37.6 5.56
1 -1 9 32.8 4.6
1 1 9 27.36 4.61
1 1 9 31 5.05
-2 1 -9 16.87 4.03
2 -1 9 15.74 3.92
2 1 9 19.16 4.3
2 1 9 21.53 4.26
-2 -1 -9 20.26 4.4
-3 1 -9 5.03 2.47
-3 -1 -9 8.12 3.05
3 -1 9 6.93 2.92
3 1 9 4.54 2.51
3 1 9 6.3 2.55
4 -1 9 192.59 13.19
4 1 9 191.89 13.2
4 1 9 191.5 12.43
-4 1 -9 184.02 12.79
-4 -1 -9 195.89 13.5
5 -1 9 285.7 16.14
5 1 9 238.29 14.97
5 1 9 273.79 14.6
6 -1 9 -1.94 2.17
6 1 9 -3.26 2.39
7 -1 9 26.34 4.84
7 1 9 22.96 4.79
-7 1 -9 17.77 3.85
8 -1 9 32.3 5.2
8 1 9 38.64 5.47
-8 1 -9 36.66 4.85
-9 1 -9 0.51 1.18
-9 -1 -9 -1 1.86
-10 1 -9 18.05 3.04
-10 -1 -9 12.79 2.8
18 2 -9 43.48 4.33
-17 2 9 11.63 2.62
-16 -2 9 29.7 4.09
-16 2 9 27.73 4.26
-15 2 9 8.6 2.83
-14 2 9 59.38 7.12
-13 2 9 11.98 3.67
-12 2 9 26.93 5.22
-11 2 9 58.51 7.63
-10 -2 9 10.42 3.38
-10 2 9 10.08 3.4
-10 2 9 12.69 3.04
-9 -2 9 393.85 18.97
-9 2 9 419.49 16.06
-9 2 9 355.76 18.68
-8 -2 9 806.16 27.31
-8 2 9 783.51 22.63
-8 2 9 726.02 26.98
-7 -2 9 316.47 16.22
-7 2 9 290.05 13.29
-7 2 9 267.73 15.85
-6 -2 9 10.05 3.22
-6 2 9 3.92 2.36
-6 2 9 7.07 2.14
-5 2 9 63.38 6.39
-5 -2 9 59.92 6.81
-5 2 9 66.03 6.24
-5 2 9 58.11 7.25
-4 2 9 94.94 7.81
-4 -2 9 100.09 8.56
-4 2 9 98.32 7.48
-4 2 9 84.43 8.77
-3 2 9 11.24 2.95
-3 -2 9 11.34 3.13
-3 2 9 11.44 2.77
-2 2 9 15.77 3.39
-2 -2 9 12.67 3.06
-1 2 9 21.45 3.92
-1 -2 9 21.09 3.97
-1 2 9 18.24 4.25
0 2 9 10.04 2.8
0 -2 9 11.17 2.96
0 2 9 4.53 2.54
1 2 9 2.93 1.78
1 -2 9 3.93 2.03
1 2 9 0.73 1.94
2 2 9 0 1.08
2 -2 9 3.9 1.95
2 2 9 2.02 2.11
3 2 9 137.02 9.27
3 2 9 142.16 11.17
4 2 9 1.65 1.46
4 2 9 1.56 2.08
5 2 9 1.52 2.15
-5 2 -9 0.17 1.84
-6 2 -9 5.24 2.86
-7 2 -9 10.55 2.91
-8 2 -9 19.05 3.46
-9 2 -9 1.83 1.34
15 3 -9 89.67 5.55
-15 -3 9 95.71 6.21
14 3 -9 76.57 5.63
-14 -3 9 79.28 6.32
-13 -3 9 4.51 2.11
-12 -3 9 11.6 3.15
-11 -3 9 50.54 6.19
-10 -3 9 1.48 2.08
-9 -3 9 43.87 5.9
-8 -3 9 0.65 1.78
-7 -3 9 0.29 1.61
-6 -3 9 13.98 3.73
-6 3 9 23.38 2.01
-5 3 9 4.67 2.15
-5 -3 9 3.65 1.83
-4 -3 9 -0.23 1.44
-4 3 9 1.79 1.76
-3 3 9 26.05 4.3
-3 -3 9 25.08 4.4
-3 3 9 26.55 4.42
-2 3 9 31.59 4.72
-2 -3 9 25.49 4.28
-2 3 9 21.38 4.05
-1 3 9 55.8 6.18
-1 -3 9 49.49 5.7
-1 3 9 41.56 5.8
0 3 9 -0.19 1.64
0 -3 9 0.04 1.58
0 3 9 0.38 1.94
1 3 9 152.6 9.93
1 -3 9 140.88 9.03
1 3 9 136.57 10.07
-1 3 -9 127.36 9.04
2 3 9 5.83 2.19
2 3 9 9.86 3.01
-2 3 -9 4.71 2.14
3 3 9 60.85 5.84
-3 3 -9 52.94 5.76
4 3 9 3.91 1.77
-4 3 -9 3.13 1.61
5 3 9 44.87 4.44
-5 3 -9 45.63 5.02
6 3 9 38.72 3.63
-6 3 -9 29.51 3.69
-7 3 -9 4.95 1.39
-10 -4 9 0.52 0.89
-9 -4 9 0.5 0.9
-8 -4 9 0.94 0.85
-7 -4 9 -1.38 1.17
-6 -4 9 -0.3 0.86
-5 -4 9 0.87 0.98
-4 -4 9 9.09 2.06
-3 -4 9 48.1 4.1
-2 -4 9 112.04 5.98
-1 4 9 62.71 4.95
0 4 9 4.93 1.78
1 4 9 1.53 1.22
2 4 9 10.84 1.87
-19 0 10 0.93 1.08
-18 0 10 -0.42 1.43
-17 0 10 55.51 6.69
-16 0 10 18.37 4.33
-15 0 10 45.33 6.51
-14 0 10 225.66 14.73
-13 0 10 -3.7 2.62
-12 0 10 80.49 8.94
-12 0 10 88.64 9.02
-11 0 10 136.13 11.46
-11 0 10 137.63 11.18
-10 0 10 -4.77 2.63
-10 0 10 -0.28 1.19
-9 0 10 3.21 2.18
-9 0 10 2.1 1.64
-8 0 10 -5.89 2.73
-7 0 10 573.19 22.11
-6 0 10 431.06 18.79
-5 0 10 417.33 18.66
-4 0 10 56.69 6.95
-3 0 10 3.63 2.07
-2 0 10 67.2 7.52
1 0 -10 52.66 6.83
-1 0 10 51.66 6.66
0 0 -10 181.16 12.5
0 0 10 174.92 12.39
-1 0 -10 18.67 4.25
1 0 10 16.64 4.04
-2 0 -10 5 2.35
2 0 10 0.92 2.14
3 0 10 21.24 4.86
4 0 10 604.27 24.72
5 0 10 938.52 31.15
6 0 10 275.49 15.89
7 0 10 -2.3 2.44
8 0 10 85.85 7.85
-9 0 -10 31.07 4.39
-10 0 -10 56.35 4.97
-19 1 10 2.52 1.27
-18 1 10 12.41 2.92
-17 1 10 10.7 3.26
-16 1 10 9.31 3.21
-15 1 10 -5.33 3.03
-15 -1 10 1.16 1.8
-14 1 10 20.29 4.74
-14 -1 10 19.37 4.11
-13 1 10 21.17 4.94
-12 1 10 -2.27 2.42
-11 1 10 9.31 3.58
-11 -1 10 10.47 2.99
-11 1 10 18.21 4.1
-10 1 10 272.56 16.69
-10 -1 10 256.74 14.81
-10 1 10 270.86 15.72
-9 1 10 136.87 11.55
-9 -1 10 126.91 10.17
-9 1 10 127.95 10.48
-8 1 10 634.37 24.82
-8 -1 10 565.07 21.58
-8 1 10 567.87 22.38
-7 1 10 147.04 11.59
-7 -1 10 145.27 10.57
-7 1 10 143.16 10.8
-6 1 10 63.46 7.5
-6 -1 10 58.75 6.92
-6 1 10 48.28 6.35
-5 -1 10 -0.99 1.79
-5 1 10 -4.27 2.37
-5 1 10 3.07 2.21
-4 -1 10 214.09 11.65
-4 -1 10 203.07 12.71
-4 1 10 204.62 13.09
-4 1 10 213.96 13.52
-4 -1 10 210.31 12.96
-4 1 10 197.43 12.76
-3 1 10 118.87 8.15
-3 -1 10 111.41 8.33
-3 -1 10 114.57 9.51
-3 1 10 121.65 10.05
-3 -1 10 112.54 9.59
-3 1 10 114.52 9.69
-3 1 10 125.08 10.38
2 1 -10 395.98 18.18
-2 1 10 452.36 16.18
-2 -1 10 450.26 19.45
-2 1 10 428.79 19.39
-2 -1 10 464.06 17.36
1 1 -10 166.04 11.76
1 -1 -10 200.58 13.14
-1 -1 10 195.45 12.74
-1 1 10 191.5 12.95
-1 -1 10 186.47 10.93
0 1 -10 5.63 2.34
0 -1 -10 4.52 2.41
0 -1 10 3.99 2.26
0 -1 10 4.59 2.42
0 1 10 -1.3 1.98
-1 1 -10 121.68 10.21
-1 -1 -10 131.9 10.86
1 -1 10 131.04 10.71
1 1 10 126.11 10.69
1 1 10 126.01 10.29
2 -1 10 42.29 6.28
2 1 10 50.08 6.77
2 1 10 49.45 6.59
-2 1 -10 48.43 6.5
-2 -1 -10 56.37 7.33
3 -1 10 -0.25 1.43
3 1 10 -4.09 2.57
3 1 10 -0.39 1.42
4 -1 10 111.77 10.07
4 1 10 105.11 9.82
4 1 10 114.76 9.32
5 -1 10 44.32 6.15
5 1 10 45.1 6.41
5 1 10 50.75 5.89
6 -1 10 -1.25 1.97
6 1 10 1.47 1.91
-6 1 -10 0.52 2.04
7 -1 10 2.03 1.83
7 1 10 0.88 1.4
-7 1 -10 4.83 2.22
-8 1 -10 3.65 1.74
-8 1 -10 1.87 1.35
-9 1 -10 1.09 1.03
-9 -1 -10 2.43 1.64
-17 2 10 1.9 1.31
-16 2 10 20.29 3.62
-15 -2 10 80.88 6.65
-15 2 10 81.44 7.58
-14 -2 10 20.62 3.75
-14 2 10 16.13 3.76
-13 -2 10 0.42 1.38
-13 2 10 1.22 1.98
-12 -2 10 2.86 2.15
-12 2 10 4.51 2.69
-11 -2 10 62.68 7.26
-11 2 10 61.24 7.67
-10 -2 10 8.56 2.95
-10 2 10 9.84 3.72
-9 -2 10 130.19 10.34
-9 2 10 116.95 10.78
-8 -2 10 9.69 3.18
-8 2 10 13.56 4
-7 -2 10 1.05 1.69
-7 2 10 1.41 1.95
-7 2 10 -0.16 0.8
-6 -2 10 -0.02 1.82
-6 2 10 0.85 2.3
-6 2 10 -0.61 1
-5 -2 10 94.09 8.5
-5 2 10 102.22 7.72
-5 2 10 90.92 9.41
-4 2 10 46.52 5.69
-4 -2 10 39.86 5.49
-3 2 10 113.6 8.66
-3 -2 10 105.76 8.82
-2 2 10 6.54 2.28
-2 -2 10 4.29 2.31
-2 2 10 6.05 2.92
-1 2 10 109.64 8.66
-1 -2 10 117.45 9.2
-1 2 10 104.67 9.81
0 2 10 33.81 4.87
0 -2 10 38.03 5.26
0 2 10 36.32 5.95
1 2 10 1.98 1.41
1 -2 10 2.29 1.67
1 2 10 0.89 1.84
2 2 10 33.41 4.52
2 2 10 24.94 5.01
3 2 10 22.97 3.69
3 2 10 20.97 4.37
4 2 10 43.47 5.91
-4 2 -10 45.68 6.08
-5 2 -10 4.47 2.44
-6 2 -10 6.19 2.59
-7 2 -10 1.3 1.18
-8 2 -10 0.67 1.1
-14 -3 10 49.75 4.41
-13 -3 10 26.71 3.67
-12 -3 10 9.78 2.61
-11 -3 10 101.74 7.75
-10 -3 10 -1.44 1.61
-9 -3 10 4.9 2.25
-8 -3 10 3.05 1.96
-7 -3 10 -0.17 1.94
-6 -3 10 4.98 2.18
-5 -3 10 0.19 1.8
-4 -3 10 5.35 2.52
-4 3 10 3.09 1.82
-3 3 10 156.93 10.1
-3 -3 10 141.17 9.5
-3 3 10 125.35 9.37
-2 3 10 5.46 2.58
-2 -3 10 0.9 1.73
-2 3 10 5.1 2.6
-1 3 10 24.3 4.12
-1 -3 10 19.1 3.61
-1 3 10 19.34 3.87
0 -3 10 9.76 2.58
0 3 10 9.4 2.93
0 3 10 6.79 2.45
0 3 -10 6.27 2.17
1 3 10 1.22 1.27
1 3 10 1.83 1.95
-1 3 -10 0.89 1.08
2 3 10 20.88 3.29
-2 3 -10 14.33 2.87
3 3 10 0.41 1.03
-3 3 -10 -0.17 1.05
4 3 10 2.4 1.27
-4 3 -10 2.7 1.34
-5 3 -10 2.35 1.11
-8 -4 10 0.74 0.7
-7 -4 10 12 1.89
-6 -4 10 3.11 1.14
-5 -4 10 2.08 1.12
-4 -4 10 1.41 0.88
-19 0 11 -0.14 1.04
-18 0 11 -0.28 1.14
-17 0 11 0.09 1.57
-16 0 11 1.8 1.81
-15 0 11 0.86 1.72
-14 0 11 -1.79 1.79
-13 0 11 -3.25 2.31
-12 0 11 -1.58 2.04
-11 0 11 0.69 1.57
-10 0 11 -1.67 1.96
-10 0 11 -4.23 2.24
-9 0 11 -3.15 2.08
-9 0 11 -2.23 1.98
-8 0 11 0.61 1.6
-8 0 11 3.74 2.26
-7 0 11 -0.12 0.96
-7 0 11 1.9 1.66
-6 0 11 4.17 2.15
-6 0 11 -1.33 1.75
-5 0 11 -0.11 1.35
-5 0 11 2.91 1.86
-5 0 11 -1.97 1.82
-4 0 11 -0.91 1.4
-4 0 11 -0.67 1.39
-4 0 11 2.04 1.75
-3 0 11 -0.57 1.58
-3 0 11 3.39 2.15
2 0 -11 -2.92 2.17
-2 0 11 -1.49 1.94
1 0 -11 2.25 1.88
-1 0 11 -0.68 1.82
0 0 -11 2.12 2
0 0 11 0.54 1.98
1 0 11 -0.73 2.28
2 0 11 -1.09 2.83
3 0 11 -2.58 2.56
4 0 11 -1.62 2.62
5 0 11 1.08 2.69
6 0 11 0.72 1.83
7 0 11 -0.37 1.76
-8 0 -11 0.54 1.04
-18 1 11 4.07 1.63
-17 1 11 5.06 2.24
-16 1 11 19.47 4.17
-15 1 11 3.02 2.47
-14 1 11 -1.65 2.14
-13 1 11 59.56 7.86
-12 1 11 20.39 5.04
-11 1 11 4.16 2.92
-10 1 11 -6.24 3.02
-9 1 11 66.59 8.35
-9 -1 11 53 6.72
-9 1 11 57.43 7.14
-8 1 11 693.13 26.58
-8 -1 11 636.37 23.81
-8 1 11 659.66 25.05
-7 -1 11 16.09 3.96
-7 1 11 17.71 4.15
-7 1 11 13.83 4.12
-6 -1 11 94.65 9.03
-6 1 11 93.16 9.32
-6 1 11 93.45 9.46
-6 -1 11 100.13 9.33
-6 1 11 101.52 9.66
-5 -1 11 64.39 6.4
-5 -1 11 54.88 6.91
-5 1 11 53.96 7.1
-5 -1 11 56.46 6.98
-5 1 11 61.45 7.43
-5 1 11 58.34 7.52
-4 -1 11 2.13 1.89
-4 1 11 -4.06 2.41
-4 -1 11 1.28 1.48
-4 1 11 -1.61 2.09
-4 -1 11 1.69 1.61
-4 1 11 0.18 1.5
3 1 -11 139.46 10.9
3 -1 -11 173.36 12.64
-3 -1 11 165.55 11.99
-3 1 11 150.35 11.76
-3 -1 11 158.8 10.14
2 1 -11 26.98 5.06
2 -1 -11 24.02 4.99
-2 -1 11 26.4 4.2
-2 -1 11 27.54 5.1
-2 1 11 25.73 5.26
-1 -1 11 9.74 2.67
-1 -1 11 12.32 3.54
-1 1 11 6.31 2.74
0 -1 11 37.28 5.87
0 1 11 32.06 5.32
0 1 11 32.75 5.65
1 -1 11 2.01 2.06
1 1 11 0.35 2.02
1 1 11 1.19 1.38
2 -1 11 118.26 10.14
2 1 11 126.74 10.68
2 1 11 116.48 9.7
3 -1 11 28.04 4.97
3 1 11 28.94 5.21
3 1 11 31.52 4.95
4 -1 11 3.15 2.2
4 1 11 1.78 2
4 1 11 5.58 2.26
5 -1 11 68.69 7.11
5 1 11 65.91 7.03
6 -1 11 5.83 2.33
6 1 11 7.2 2.31
-6 1 -11 11.01 2.66
-7 1 -11 23.26 3.43
-7 -1 -11 27.97 4.03
-7 1 -11 21.05 3
-8 1 -11 4.58 1.49
-8 -1 -11 6.44 2.03
-16 2 11 -0.62 1.11
-15 2 11 5.41 2.14
-14 2 11 4.62 2.19
-13 -2 11 2.01 1.47
-13 2 11 2.66 1.97
-12 -2 11 27.48 4.33
-12 2 11 25.24 4.89
-11 -2 11 1.6 1.89
-11 2 11 1.5 2.57
-10 -2 11 134.39 9.69
-10 2 11 141.2 11.64
-9 -2 11 29.4 4.74
-9 2 11 30.02 5.66
-8 -2 11 14.17 3.35
-8 2 11 5.25 3.15
-7 -2 11 76.99 7.6
-7 2 11 68.79 8.52
-6 -2 11 -0.22 1.87
-6 2 11 -0.87 1.93
-5 -2 11 34.74 5.19
-4 -2 11 41.45 5.59
-3 -2 11 33.8 5.01
-3 2 11 30.97 5.55
-2 2 11 11.06 2.82
-2 -2 11 11.77 3.22
-2 2 11 13.49 3.98
-1 2 11 0.29 1.66
-1 -2 11 -0.04 1.36
-1 2 11 0.77 2.09
0 2 11 3.57 1.71
0 2 11 0.48 2
1 2 11 2.16 1.42
1 2 11 -2.93 2.26
2 2 11 3.09 1.32
2 2 11 -0.86 2.11
3 2 11 0.17 1.81
-4 2 -11 17.05 3.59
-5 2 -11 3.03 1.83
-6 2 -11 4.34 1.73
-13 -3 11 5.23 1.5
-12 -3 11 17.46 2.79
-11 -3 11 7.18 2.03
-10 -3 11 39.05 4.5
-9 -3 11 28.63 3.96
-8 -3 11 15.59 3.09
-7 -3 11 8.02 2.5
-6 -3 11 1.97 1.47
-5 -3 11 2.89 1.89
-5 3 11 0.92 1.22
-4 -3 11 7.84 2.34
-4 3 11 7.52 2.42
-3 -3 11 43.51 4.92
-3 3 11 45.89 5.41
-2 -3 11 8.85 2.49
-2 3 11 10.67 2.77
-1 3 11 19.63 3.65
0 3 11 2.14 1.37
0 3 -11 0.68 0.85
1 3 11 6.18 1.91
-1 3 -11 4.04 1.51
-2 3 -11 1.13 0.91
-3 3 -11 12.51 2.12
-18 0 12 23.06 3.23
-17 0 12 8.88 2.35
-16 0 12 134.03 9.17
-15 0 12 162.22 10.77
-14 0 12 22.92 4.49
-13 0 12 6.05 2.85
-12 0 12 1.07 1.87
-11 0 12 71.95 7.91
-10 0 12 492.55 20.9
-9 0 12 50.86 6.65
-8 0 12 361.6 17.5
-7 0 12 580.55 24.16
-7 0 12 607.92 22.65
-6 0 12 325.47 17.88
-6 0 12 329.05 16.3
-5 0 12 129.53 11.2
-4 0 12 -3.92 2.79
-3 0 12 65.96 8.17
-2 0 12 89.72 9.28
-1 0 12 22.69 5.08
0 0 12 8.26 3.45
1 0 12 330.51 17.6
2 0 12 0.58 2.36
3 0 12 269.15 15.2
4 0 12 151.15 10.67
5 0 12 225.48 12.22
6 0 12 21.29 3.48
-7 0 -12 7.93 1.99
-18 1 12 2.26 1.33
-17 1 12 1.18 1.42
-16 1 12 57.26 6.26
-15 1 12 43.88 5.99
-14 1 12 22.62 4.67
-13 1 12 14.72 3.99
-12 1 12 39.79 6.37
-11 1 12 37.99 6.6
-10 1 12 28.99 5.78
-9 1 12 563.91 23.86
-8 -1 12 49.15 6.55
-8 1 12 53.39 7.31
-8 1 12 53.28 7.24
-7 -1 12 50.66 6.79
-7 1 12 53.37 7.38
-7 1 12 58.76 7.55
-6 1 12 19.85 4.96
-6 -1 12 13.15 3.76
-6 1 12 21.68 4.75
-5 -1 12 84.11 8.64
-5 1 12 85.38 9.04
-4 -1 12 13.03 3.08
-4 -1 12 9.83 3.32
-4 1 12 7.9 3.32
-3 -1 12 1.3 1.31
-3 -1 12 -1.89 2.14
-3 1 12 -0.58 2.16
-2 -1 12 19.44 4.24
-2 1 12 14.6 3.91
-1 1 12 4.82 2.41
-1 -1 12 7.34 2.9
-1 1 12 6.18 2.61
0 -1 12 2.34 2.21
0 1 12 3.56 2.1
0 1 12 6.79 2.64
1 -1 12 21.26 4.35
1 1 12 19.75 4.42
1 1 12 21.99 4.13
2 -1 12 4.2 2.31
2 1 12 1.33 1.82
2 1 12 3.06 2.22
3 -1 12 0.48 1.74
3 1 12 3.21 1.96
3 1 12 4.46 2.04
4 -1 12 113.73 8.52
4 1 12 109.95 8.49
5 -1 12 174.47 9.69
5 1 12 167.65 9.65
-5 1 -12 181.2 9.29
-6 1 -12 -2.49 1.13
-6 -1 -12 -0.11 0.98
-6 1 -12 -0.31 0.93
-16 2 12 3.74 1.38
-15 2 12 3.94 1.74
-14 2 12 3.21 1.8
-13 2 12 1.96 1.76
-12 -2 12 31.39 3.89
-12 2 12 30.98 5.18
-11 -2 12 53.19 5.36
-11 2 12 52.39 6.59
-10 -2 12 5.9 1.86
-10 2 12 2.05 2.24
-9 -2 12 76.8 6.77
-9 2 12 89 8.92
-8 -2 12 2.47 1.68
-8 2 12 0.93 2.21
-7 -2 12 4.14 1.96
-6 -2 12 0.55 1.31
-5 -2 12 22.85 3.93
-4 -2 12 2.78 1.91
-4 2 12 1.94 2.43
-3 -2 12 94.45 7.64
-3 2 12 89.28 8.76
-2 -2 12 221.29 11.59
-2 2 12 234.07 14.07
-1 2 12 2.96 2.7
0 2 12 0.26 1.83
1 2 12 1.47 1.86
2 2 12 -0.77 1.6
-2 2 -12 -0.44 1.4
-3 2 -12 13.46 2.85
-4 2 -12 18.77 2.95
-12 -3 12 -2.13 0.88
-11 -3 12 20.76 2.71
-10 -3 12 0.31 0.77
-9 -3 12 0.92 1.01
-8 -3 12 2.58 1.49
-7 -3 12 2.45 1.55
-6 -3 12 2.08 1.33
-6 3 12 -1.46 1.07
-5 -3 12 4.63 1.68
-5 3 12 4.75 1.68
-4 -3 12 9.83 2.3
-4 3 12 10.91 2.59
-3 -3 12 1.32 1.26
-3 3 12 1.12 1.2
-2 3 12 5.65 1.91
-1 3 12 0.81 1.04
-16 0 13 -0.48 0.91
-15 0 13 1.05 1.27
-14 0 13 0.32 1.33
-13 0 13 -0.46 1.2
-12 0 13 0.44 1.34
-11 0 13 3.8 2.1
-10 0 13 -0.23 1.71
-9 0 13 -1.62 1.61
-9 0 13 -0.59 1.96
-8 0 13 4.47 2.21
-8 0 13 5.02 2.76
-7 0 13 1.44 2.19
-6 0 13 -2.28 2.31
-5 0 13 -1.73 2.26
-4 0 13 -1.87 2.15
-3 0 13 -0.42 1.97
-2 0 13 -3.89 3.32
-1 0 13 -1.31 2.45
0 0 13 -0.16 2.33
1 0 13 -2.81 2.35
2 0 13 -0.49 1.64
3 0 13 1.43 1.71
4 0 13 -1.3 1.4
5 0 13 0.62 0.98
-16 1 13 4.05 1.8
-15 1 13 11.44 2.96
-14 1 13 3.15 2.18
-13 1 13 0.87 2.01
-12 1 13 1.18 1.93
-11 1 13 6.32 2.86
-11 -1 13 3.18 2.24
-11 1 13 3.76 2.2
-10 -1 13 141.89 10.51
-10 1 13 138.29 10.85
-10 1 13 160.91 11.88
-9 1 13 28.83 5.53
-9 -1 13 27.98 4.93
-9 1 13 27.14 5.1
-8 1 13 1.19 2.36
-8 -1 13 -2.15 2.19
-8 1 13 0.89 2.3
-7 -1 13 61.04 7.21
-7 1 13 62.96 7.63
-6 -1 13 65.87 7.4
-6 1 13 69.55 7.98
-5 -1 13 0.14 2.07
-5 1 13 1.76 2.09
-4 -1 13 12.03 3.44
-4 1 13 12.25 3.58
-3 1 13 4.42 2.45
-3 -1 13 1.48 1.92
-3 1 13 1.76 2.08
-2 -1 13 19.95 4.17
-2 1 13 23.48 4.31
-2 1 13 23.73 4.72
-1 -1 13 51.29 6.28
-1 1 13 57.47 6.77
-1 1 13 51.4 6.19
0 -1 13 -1 1.64
0 1 13 0.26 1.29
0 1 13 -0.26 1.61
1 -1 13 1.54 1.9
1 1 13 3.71 2.09
1 1 13 2.65 1.62
2 -1 13 0.91 1.53
2 1 13 1.32 1.57
3 -1 13 37.05 4.39
3 1 13 33.27 4.34
4 -1 13 25.46 3.3
4 1 13 28.08 3.49
-4 1 -13 26.13 3.21
-14 2 13 3.28 1.64
-13 2 13 1.01 1.37
-12 2 13 28.25 4.35
-11 2 13 16.01 3.68
-10 -2 13 5.96 1.79
-9 -2 13 0.42 0.99
-8 -2 13 0.49 1.03
-7 -2 13 -1.05 1.11
-6 -2 13 -0.09 0.78
-6 2 13 1.56 1.71
-5 -2 13 4.35 1.65
-5 2 13 7.68 2.77
-4 -2 13 4.09 1.89
-4 2 13 2.3 2.3
-3 2 13 2.41 1.89
-2 2 13 60.9 6.54
-1 2 13 5.91 2.44
0 2 13 9.33 2.56
1 2 13 -1.16 1.33
-1 2 -13 -1.65 1.21
-2 2 -13 41.38 4.07
-9 -3 13 46.97 3.54
-8 -3 13 32.63 3.12
-7 -3 13 2.1 1.14
-6 -3 13 -0.64 0.75
-4 3 13 0.74 0.78
-16 0 14 30.66 3.56
-15 0 14 5.48 1.97
-14 0 14 1.6 1.15
-14 0 14 4.21 1.92
-13 0 14 28.1 3.86
-13 0 14 26.93 4.34
-12 0 14 64.67 6.9
-12 0 14 69.09 6.24
-11 0 14 1.89 2.07
-10 0 14 285.59 15.33
-9 0 14 805.39 26.8
-8 0 14 237.92 14.29
-7 0 14 -1.01 3.04
-6 0 14 13.66 3.9
-5 0 14 0.1 3.33
-4 0 14 -0.44 2.59
-3 0 14 19.09 4.11
-2 0 14 -1.93 2.07
-1 0 14 40.13 5.42
0 0 14 1.74 1.71
1 0 14 25.81 4.04
2 0 14 23.68 3.57
3 0 14 3.87 1.34
-15 1 14 32.4 3.59
-15 1 14 36.01 4
-14 1 14 0.69 1.29
-14 -1 14 0.91 1.23
-14 1 14 -0.42 0.94
-13 1 14 0.83 1.48
-13 -1 14 0.74 1.34
-13 1 14 0.93 1.3
-12 1 14 15.32 3.34
-12 -1 14 13.32 2.92
-12 1 14 16.72 3.47
-11 1 14 0.6 1.64
-11 -1 14 -0.18 1.28
-11 1 14 -1.26 1.38
-10 1 14 -0.21 1.47
-10 -1 14 3.03 2.11
-10 1 14 2.65 2.01
-9 -1 14 47.65 5.72
-9 1 14 40.82 5.54
-8 -1 14 12.57 3.15
-8 1 14 13.17 3.35
-7 -1 14 -0.82 2.14
-7 1 14 -2.91 2.02
-6 -1 14 20.03 4.03
-6 1 14 17.66 3.74
-5 -1 14 9.8 2.83
-5 1 14 8.27 2.63
-4 1 14 -1.7 1.76
-4 -1 14 -2.21 1.89
-4 1 14 -0.57 1.27
-3 -1 14 85.55 7.56
-3 1 14 86.29 7.88
-3 1 14 94.7 7.74
-2 -1 14 44.47 5.4
-2 1 14 55.05 6.08
-2 1 14 57.83 5.91
-1 -1 14 0.66 1.46
-1 1 14 -0.52 1.32
-1 1 14 -1.18 1.42
0 -1 14 2.32 1.75
0 1 14 2.6 1.44
0 1 14 4.62 1.64
1 -1 14 4.05 1.6
1 1 14 7.11 1.84
-2 1 -14 19.56 2.69
-11 2 14 24.58 3.13
-10 2 14 8.42 2.12
-9 2 14 10.18 2.38
-8 2 14 7.35 2.22
-7 -2 14 2.22 1.05
-7 2 14 1.01 1.41
-6 2 14 13.97 3.01
-5 2 14 0.21 1.25
-4 2 14 46.54 5.08
-3 2 14 50.53 5.15
-2 2 14 22.71 3.42
-1 2 14 0.01 1.15
1 2 -14 0.03 0.7
-14 0 15 0.1 0.77
-13 0 15 0.35 0.86
-12 0 15 0.24 1.07
-11 0 15 -0.23 1.17
-10 0 15 0.63 1.29
-9 0 15 0.27 1.41
-8 0 15 0.94 1.74
-7 0 15 -0.35 1.53
-6 0 15 -1.24 1.68
-5 0 15 -0.83 1.54
-4 0 15 0.45 1.36
-3 0 15 0.9 1.52
-2 0 15 0.41 1.19
-1 0 15 0.82 1.1
0 0 15 -1.21 0.87
-12 -1 15 16.38 2.62
-12 1 15 17.61 2.83
-11 -1 15 9.11 2.11
-11 1 15 9.46 2.21
-10 -1 15 27.53 3.79
-10 1 15 34.3 4.28
-9 -1 15 51.56 5.14
-9 1 15 45.07 5.05
-8 -1 15 29.16 4.02
-8 1 15 25.77 3.9
-7 -1 15 7.3 2.29
-7 1 15 11.19 2.65
-6 1 15 29.46 4.1
-6 -1 15 24.03 3.7
-6 1 15 23.76 3.75
-5 -1 15 27.72 3.85
-5 1 15 29.36 4.08
-5 1 15 29.47 3.99
-4 -1 15 -0.68 1.2
-4 1 15 -0.57 1.13
-4 1 15 0.31 1.12
-3 -1 15 0.81 1.05
-3 1 15 2.01 1.11
-3 1 15 1.04 1.21
-2 -1 15 1.9 1.12
-2 1 15 1.79 1.12
-2 1 15 0.66 1.12
-7 2 15 9.49 2.04
-6 2 15 0.16 0.73
-10 0 16 18.42 2.8
-9 0 16 16.04 2.77
-8 0 16 0.44 1.35
-7 0 16 18.96 3.07
-6 0 16 40.63 4.24
-5 0 16 12.48 2.37

_shelx_res_file                  
;
TITL exp_2150_a.res in P2(1)/c
CELL 1.54184 16.798501 4.30925 13.309373 90 111.7368 90
ZERR 2 0.001547 0.00028 0.001189 0 0.0106 0
LATT 1
SYMM -X,0.5+Y,0.5-Z
 
SFAC C H N O
UNIT 44 40 4 4
 
L.S. 4
PLAN  5
TEMP -103
BOND $H
MORE -1
CONF
fmap 2
acta
REM <HKL>D:/data/20240106/exp_2150/olex2_exp_2150/exp_2150.hkl</HKL>
 
WGHT    0.089400    0.068400
EXTI    0.015321
FVAR       1.16835
C1    1    0.775603    0.494326    0.746755    11.00000    0.03258    0.04012 =
         0.04462   -0.00407    0.00911    0.00078
C2    1    0.809743    0.518877    0.858552    11.00000    0.04682    0.06377 =
         0.04650   -0.00738    0.01078   -0.00538
AFIX  43
H2    2    0.777599    0.450029    0.899899    11.00000   -1.20000
AFIX   0
C3    1    0.890686    0.643735    0.909955    11.00000    0.05126    0.08003 =
         0.05327   -0.01348   -0.00168   -0.00394
AFIX  43
H3    2    0.914547    0.654491    0.986684    11.00000   -1.20000
AFIX   0
C4    1    0.936662    0.751980    0.850931    11.00000    0.03640    0.07239 =
         0.08136   -0.01343    0.00513   -0.00881
AFIX  43
H4    2    0.991871    0.839761    0.886609    11.00000   -1.20000
AFIX   0
C5    1    0.902735    0.733108    0.740459    11.00000    0.04334    0.06498 =
         0.07832   -0.00378    0.02099   -0.00989
AFIX  43
H5    2    0.934616    0.808434    0.699657    11.00000   -1.20000
AFIX   0
C6    1    0.822040    0.604720    0.687360    11.00000    0.04296    0.05187 =
         0.05175   -0.00195    0.01388   -0.00320
AFIX  43
H6    2    0.798869    0.592810    0.610635    11.00000   -1.20000
AFIX   0
C7    1    0.382631    0.393458    0.648946    11.00000    0.05375    0.04533 =
         0.04654   -0.00841    0.02703   -0.00114
AFIX 137
H7A   2    0.418742    0.278167    0.713111    11.00000   -1.50000
H7B   2    0.328460    0.448515    0.656341    11.00000   -1.50000
H7C   2    0.412368    0.582982    0.641852    11.00000   -1.50000
AFIX   0
C8    1    0.671973    0.209532    0.614121    11.00000    0.03539    0.03818 =
         0.03600    0.00149    0.01196    0.00161
AFIX  43
H8    2    0.715436    0.157159    0.587419    11.00000   -1.20000
AFIX   0
C9    1    0.584420    0.097281    0.556791    11.00000    0.03642    0.03272 =
         0.03133    0.00287    0.01066    0.00070
C10   1    0.517632    0.202360    0.586307    11.00000    0.04048    0.03316 =
         0.02954   -0.00155    0.01140   -0.00007
AFIX  43
H10   2    0.529648    0.341957    0.645342    11.00000   -1.20000
AFIX   0
C11   1    0.434215    0.106669    0.531047    11.00000    0.03699    0.03324 =
         0.03309    0.00390    0.01420    0.00364
N1    3    0.691016    0.375182    0.698664    11.00000    0.03641    0.04636 =
         0.03836   -0.00156    0.01141   -0.00341
O1    4    0.365646    0.205404    0.555179    11.00000    0.03702    0.05166 =
         0.04387   -0.01082    0.01740    0.00066
HKLF 4
 
REM  exp_2150_a.res in P2(1)/c
REM R1 =  0.0462 for   1294 Fo > 4sig(Fo)  and  0.0585 for all   1666 data
REM    120 parameters refined using      0 restraints
 
END  
     
WGHT      0.0886      0.0610 
REM Highest difference peak  0.195,  deepest hole -0.199,  1-sigma level  0.046
Q1    1   0.4688  0.2217  0.5278  11.00000  0.05    0.19
Q2    1   0.3163  0.0542  0.5478  11.00000  0.05    0.16
Q3    1   0.4764  0.0846  0.5824  11.00000  0.05    0.15
Q4    1   0.6433  0.2525  0.7420  11.00000  0.05    0.15
Q5    1   0.9276  0.6829  0.8049  11.00000  0.05    0.14

REM The information below was added by Olex2.
REM
REM R1 = 0.0462 for 1294 Fo > 4sig(Fo) and 0.0585 for all 3630 data
REM n/a parameters refined using n/a restraints
REM Highest difference peak 0.19, deepest hole -0.20
REM Mean Shift 0, Max Shift 0.

REM +++ Tabular Listing of Refinement Information +++
REM R1_all = 0.0585
REM R1_gt = 0.0462
REM wR_ref = 0.1482
REM GOOF = 1.037
REM Shift_max = 0
REM Shift_mean = 0
REM Reflections_all = 3630
REM Reflections_gt = 1294
REM Parameters = n/a
REM Hole = 0.19
REM Peak = -0.20
REM Flack = n/a

;
